# Supplementary material for: Control of feeding by a bottom-up midbrain-subthalamic pathway
Source: Nat Commun. 2024 Mar 7;15:2111. doi: 10.1038/s41467-024-46430-5 (PMC10920831; doi:10.1038/s41467-024-46430-5)
Supplement: Supplementary file 8 — Source Data [file 41467_2024_46430_MOESM8_ESM.xlsx]

## Sheet: Figure 1
Fig. 1D						Fig. 1J
Silhouette scores						Silhouette scores
mouse 1	0.124103					mouse 1	0.290481
mouse 2	0.133659					mouse 2	0.113836
mouse 3	0.499847					mouse 3	0.194487
mouse 4	0.475102					mouse 4	0.381965
Fig. 1E
Silhouette scores						Fig. 1K
mouse 1	0.580676					mean Euclidean distance between behavioral samples and centroid (a.u.) for cricket & walnut
mouse 2	0.686758					approach	eat
mouse 3	0.541717					55.3655	96.0097
mouse 4	0.730396					54.0592	91.5556
						52.1899	89.6317
Fig. 1F						51.2018	86.7267
Behavior decoding accuracy						50.9744	82.9218
	cricket approach	cricket eat	walnut approach	walnut eat		47.2848	80.5357
mouse 1	0.826496	0.706522	NaN	0.815625		47.7735	77.6075
mouse 2	0.777419	0.7	0.7375	0.928		49.3632	77.9957
mouse 3	0.763366	0.854839	0.75814	0.675		47.3475	74.0801
mouse 4	0.544706	0.691304	0.635185	0.836082		51.1814	73.829
						50.1125	72.9463
Fig. 1I						48.9805	67.8092
Mahalanobis distance of cricket from walnut samples (a.u.)						45.5363	71.7542
approach	eat					43.1304	70.3194
665.563	75.6271					42.8096	67.3388
641.329	95.8879					44.5653	70.1222
651.346	94.183					42.7545	69.03
1368.64	109.195					41.9583	64.9721
1023.98	100.59					40.9147	62.7426
1126.15	96.1231					41.1885	60.8313
1174.6	116.617					37.0649	63.7508
1250.72	91.3244					33.2988	64.368
1421.53	85.3575					29.5728	63.1472
1288.65	80.2837					24.1134	61.7677
1113.12	89.4257					21.3479	58.0113
1002.42	95.5137					20.5205	56.599
1113.4	106.078					18.7483	53.7925
1155.07	101.603					17.9527	55.0173
1222.82	111.942					19.29	53.043
1415.31	114.396					24.064	50.8288
1101.98	80.7354					24.1537	50.2449
652.832	79.1788					25.8307	49.6339
585.935	81.8564					26.9225	48.8096
469.969	79.0738					24.0317	48.7211
510.558	99.2889					21.6831	48.9965
417.387	66.0721					18.1028	49.0337
798.735	58.276					19.8342	49.1934
778.007	49.6714					20.6291	54.2155
547.896	52.813					16.5157	59.5869
620.523	42.5966					14.4293	64.9462
527.606	47.9266					10.5724	63.1528
796.414	58.4767					7.41724	59.9349
413.129	51.2021					7.31555	59.8504
439.617	59.2591					14.2603	57.2502
412.584	57.277					14.9376	54.8775
500.86	53.0846					74.5326	52.3671
457.76	56.5083					71.8514	50.64
434.638	60.3886					74.7779	48.3694
362.422	62.2819					78.1347	38.7752
542.504	60.8902					72.2618	39.0943
579.046	64.696					67.6973	40.6867
739.295	57.8936					71.303	38.4047
693.175	57.2724					78.3744	38.677
642.368	55.8969					80.544	35.9306
873.761	48.3418					81.3021	38.0653
801.067	35.1472					81.8168	35.9022
887.369	33.2022					86.3673	35.9522
815.946	43.3259					81.521	36.6101
855.262	96.6252					82.6585	33.7687
586.949	137.041					86.3547	31.8168
759.398	109.161					88.3577	31.4746
5748.8	108.441					87.6724	34.0483
6188.86	118.766					82.6232	31.5291
6165.18	93.9074					78.1362	32.242
6001.42	76.6735					74.1538	29.3661
5721.65	92.7152					74.6326	27.6065
5164.38	101.879					72.1122	26.4986
5208.31	151.524					67.446	24.5487
5534.31	154.186					63.4722	26.5801
5596.79	178.056					58.5358	30.1203
5486.43	212.935					20.8016	34.8815
5439.98	311.914					20.6832	37.3877
5616.72	304.636					20.1424	34.9835
5567.04	423.972					19.536	33.3053
5285.43	397.075					19.5644	34.904
5127.17	403.727					15.6738	35.1516
4647.04	352.399					18.7639	35.4704
4593.1	460.044					16.2386	33.8474
4107.26	402.283					15.9368	34.6521
2181.12	397.414					16.3821	33.2503
2314.88	353.517					19.1329	33.4099
2963.18	356.684					19.0866	35.8694
2773.68	365.969					16.4225	37.6432
2523.18	381.716					18.1344	37.1055
2716.34	421.076					16.9741	39.6853
2786.59	353.439					17.5615	39.8062
3030.05	398.72					17.3654	38.6929
3104.83	393.963					13.2336	37.0011
2869.57	354.555					11.6376	38.3249
2828.33	324.83					13.2252	36.711
2438.01	428.058					15.7572	39.0158
2572.76	422.816					23.0825	36.9255
2659.31	434.814					30.2462	37.7571
2562.15	364.72					33.3135	35.7682
2448.98	288.203					35.4682	35.1717
2463.14	310.077					35.3552	33.9216
2342.48	292.324					36.7885	31.9425
2265.62	294.902					33.7697	32.2998
2124.62	288.746					32.2704	30.9933
2402.04	271.407					34.5179	29.6753
2046.04	236.329					33.0695	30.1075
2162.61	231.92					31.2565	27.0603
2097.94	163.258					27.8707	27.1933
1409.36	140.907					26.3854	24.5686
1262.58	159.816					27.2328	25.0566
1128.66	168.553					29.8821	23.9834
944.413	203.444					29.1246	25.2287
821.304	214.832					27.4954	24.6631
955.993	228.091					26.2429	23.2747
1612.17	175.506					21.8736	24.4021
1624.99	167.414					18.0673	25.9762
1434.33	161.881					16.4449	24.2979
1361.01	140.702					14.7453	31.32
1336.66	146.482					13.6065	31.7779
1362.98	152.921					12.3194	31.0486
1907.87	175.445					15.4769	27.2449
2019.09	228.301					13.6196	25.5369
1570.95	235.48					13.8569	22.1732
1442.34	324.254					14.014	24.6481
1440.16	354.383					13.0055	27.6796
1644.9	362.965					13.9313	28.7726
1658.18	389.125					13.3216	30.1614
1632.86	390.321					12.4237	30.8416
1132.24	214.823					14.3927	35.5582
695.021	188.652					12.0315	39.7888
791.942	183.322					13.9233	45.9877
1131.3	207.195					14.2522	51.4265
1894.32	192.965					14.5283	55.7184
1874.42	225.455					16.1319	53.438
2134.45	177.859					20.4295	52.511
2189.74	187.005					23.0543	49.5253
2116.02	163.14					26.8154	47.6765
1458.14	143.579					24.2935	43.2346
1372.7	160.967					25.4744	42.0864
1455.43	186.21					26.4375	43.1947
1369.27	160.507					27.3929	43.2973
1341.71	193.207					24.8678	42.3443
1294.67	176.415					25.0728	43.8629
1204.53	177.917					23.0778	48.3218
1239.2	98.471					23.7469	46.8699
1283.65	84.8597					26.1845	46.3173
985.683	97.923					25.6406	47.0237
943.241	143.794					24.6983	46.4056
992.411	139.146					22.5337	47.2442
1660.07	119.59					23.3171	44.5095
1719.87	118.202					26.6645	41.7595
1541.02	174.449					27.6838	40.6354
1437.52	166.207					25.7274	43.7234
1312.98	158.311					26.4609	46.7733
857.715	227.85					29.9742	50.954
949.546	244.333					30.5333	53.9276
821.949	245.299					27.4006	48.7004
838.431	251.88					33.4828	46.7208
882.341	258.952					35.2953	44.1964
771.197	229.541					35.0893	43.9466
791.792	205.414					41.0845	42.3982
730.423	141.815					40.1917	39.9678
524.614	191.033					34.8355	39.667
583.034	233.507					32.026	37.9445
465.886	192.699					31.0344	37.4453
487.592	170.122					28.0411	36.0567
479.063	135.58					27.6247	35.7164
484.659	134.175					25.5553	32.429
456.147	117.096					30.2364	30.4499
416.194	127.099					28.1591	28.7232
412.516	139.017					27.4276	27.9745
292.262	156.278					27.0276	26.1734
446.962	137.659					26.2295	25.5071
301.411	151.509					23.5355	23.2732
378.123	156.704					27.0523	21.5535
429.943	108.733					36.3216	22.7555
430.978	104.353					34.1768	22.5865
446.148	99.4834					34.421	24.0957
371.147	101.962					33.55	25.574
333.128	105.453					28.7587	26.9964
743.317	100.339					27.2302	28.202
738.181	93.9633					25.2385	27.6381
712.4	111.539					23.2117	27.3573
776.239	90.547					24.087	26.0102
648.961	148.398					21.552	24.686
729.153	145.088					17.2546	34.3426
706.499	137.911					19.6192	36.2439
1022.16	135.873					21.7404	40.2002
778.268	155.46					16.257	43.7132
737.074	128.914					41.0982	43.1669
700.986	65.3136					41.6195	41.9079
694.068	96.3286					42.908	39.2615
713.213	201.993					35.805	36.8924
405.968	321.617					37.5337	33.9762
391.601	247.489					34.8306	34.3369
446.953	268.447					40.5631	31.8311
1052.4	268.689					37.3545	32.0276
1217.3	271.372					36.7849	33.4059
1221.29	286.877					37.0798	31.1728
1056.22	262.485					37.9846	33.507
1059.58	264.126					38.9387	35.8849
1090.01	249.562					44.6384	39.5977
1214.74	244.146					44.823	39.6893
1201.22	260.268					47.2375	40.0903
1148.23	222.103					49.0994	39.834
1169.05	220.867					45.5469	42.2472
1233.19	253.751					46.5441	46.1734
1227.74	190.078					47.0679	48.3491
1135.57	209.838					50.2382	52.7843
1027.62	216.528					45.7845	54.8186
1308.31	236.646					46.131	53.2253
1306.1	258.996					43.0094	53.8019
1223.64	246.175					40.5004	55.6505
712.264	211.323					36.2378	54.2061
711.483	242.244					38.9217	54.8796
688.075	284.894					58.1613	56.9194
763.969	304.755					57.1265	59.7308
839.76	342.578					57.9439	62.7367
787.763	329.035					56.2663	65.1022
720.297	306.985					56.3944	63.0301
782.017	282.046					57.8983	61.7999
741.69	248.312					56.0946	59.8357
800.392	236.763					50.8909	57.4929
1406.8	272.24					52.0594	59.1737
1285.71	253.348					49.3004	59.1821
1324.75	203.041					49.2986	57.7192
1216.97	237.006					41.7484	57.5813
1267.37	228.696					42.6487	52.3187
1225.76	182.737					46.8455	54.238
1114.1	192.213					46.6942	55.9371
973.525	187.059					46.0553	57.2709
702.236	173.273					45.2109	59.5023
535.732	177.995					47.1344	61.7517
444.75	147.954					45.6632	59.6303
423.803	113.39					47.0173	57.7517
400.829	93.2988					46.3045	56.9791
512.844	111.975					44.7976	55.4652
521.232	111.247					42.3383	57.0605
697.823	110.056					41.0172	55.3805
593.103	117.885					39.2879	55.1098
692.866	136.635					33.3989	52.0623
731.07	118.752					34.1356	50.8806
705.392	127.494					31.7731	49.9566
637.904	144.7					36.2322	49.8856
626.479	116.333					33.3381	49.5589
570.145	113.431					31.3267	48.409
833.967	113.211					32.0811	46.9736
756.338	124.505					35.895	46.0053
657.146	138.001					36.1934	47.0102
618.502	126.358					35.1096	49.3733
685.279	123.268					34.3461	49.326
602.758	129.937					34.4225	48.8792
515.068	121.071					33.3783	49.0528
486.187	116.279					34.0855	46.1782
344.803	120.429					35.4674	44.025
280.64	134.416					32.6311	44.431
217.471	123.986					31.7018	43.442
206.68	139.417					30.6201	43.5093
198.097	125.793					29.2028	42.0108
180.984	123.359					31.4604	42.1222
169.396	130.894					32.6216	43.5875
160.298	107.707					30.996	40.1606
150.571	96.9363					32.0811	38.1437
180.163	90.71					35.1483	39.7365
193.111	95.5303					32.8821	39.4403
159.884	92.6033					37.1502	38.2429
188.116	105.242					37.1514	36.8785
277.547	110.109					34.5356	36.0769
284.719	122.578					30.7237	34.7227
314.296	106.629					31.1361	34.0986
277.455	92.8219					30.7204	38.1062
215.655	77.5456					33.5208	38.9984
213.321	68.6811					34.9933	35.9651
233.917	101.6					36.8264	38.9624
224.615	89.8728					38.3839	38.6088
208.527	88.6287					38.2078	39.365
200.818	85.2204					36.4478	40.9761
164.112	80.0215					34.0573	42.2808
151.395	88.2092					32.8569	40.3524
189.108	93.6488					33.8675	39.3392
475.042	80.1735					30.5376	40.576
737.867	120.615					32.5732	40.6107
838.031	145.878					30.7821	35.4586
851.96	147.535					28.7733	21.8376
763.581	147.593					25.7291	20.7143
772.255	135.393					26.7981	17.1988
724.905	137.488					25.9811	15.9819
665.195	165.397					26.157	18.3153
547.605	183.56					25.6346	17.9401
567.024	146.564					25.731	18.0579
680.472	168.98					25.355	17.5969
530.753	269.292					26.1167	16.0151
428.286	268.676					25.004	18.2659
482.465	234.372					26.1378	18.0058
533.778	241.124					27.6479	18.4872
554.202	225.322					27.944	18.5133
597.975	226.72					29.4192	19.4209
723.69	191.963					30.0417	21.1783
782.87	173.248					31.4082	21.7607
616.435	161.963					32.67	23.4372
583.901	191.807					31.2968	23.6372
493.183	174.136					33.5336	24.0795
427.799	162.598					35.2148	24.6543
286.338	184.482					33.3133	24.0143
3890.49	200.5					33.2514	22.621
3862.91	175.696					33.5036	23.0298
3980.17	183.065					33.6017	23.2697
4045.31	198.178					34.3584	20.5072
4475.92	173.709					35.3206	20.9677
4475.97	190.499					34.5892	18.549
4176.55	170.077					31.9965	16.0321
4079.51	162.474					13.3888	17.0242
4072.42	147.084					11.9326	18.7062
4008.51	131.913					13.4645	21.3994
851.721	140.031					14.58	19.6479
760.975	122.906					16.7722	12.0232
691.008	118.947					19.5873	16.2018
757.761	125.143					20.1634	17.0683
772.596	146.816					23.8945	15.5589
702.873	118.408					32.7714	17.1357
723.56	132.237					37.9071	17.6754
673.299	140.457					41.9401	19.582
735.955	134.226					46.5396	20.6986
635.182	150.112					50.228	21.4792
587.722	150.22					54.4929	23.001
581.061	149.849					54.3715	23.1849
604.789	149.326					55.0354	22.9329
511.696	134.417					58.0813	23.5967
524.053	109.747					64.9753	23.5023
466.592	138.992					66.5828	23.833
428.206	125.481					71.4968	21.3404
403.387	128.566					76.5574	24.1626
434.746	138.76					83.488	22.011
412.558	121.701					82.0457	24.0082
422.348	194.82					80.2613	26.784
552.845	139.238					98.0208	27.7675
533.508	180.001					98.4006	27.3376
576.936	127.634					96.7847	27.4681
509.586	281.674					91.4141	26.4639
463.909	272.976					80.151	26.4253
443.017	219.658					83.7297	26.0014
461.944	334.967					79.6012	27.1062
451.804	338.527					77.2281	26.7263
418.377	316.699					75.1253	26.3331
426.593	285.816					82.5261	26.3851
675.797	309.669					85.5119	26.6221
631.472	284.519					13.6254	26.3942
635.213	327.444					10.7378	25.179
624.18	338.742					10.4977	26.8053
643.391	324.716					9.19036	26.247
690.237	393.898					9.90864	21.8407
757.62	384.939					9.93644	24.0061
709.248	367.256					10.3627	23.7901
651.906	469.641					13.0698	24.2642
649.266	392.131					11.7909	24.781
695.823	459.854					10.7657	25.9127
777.436	525.042					12.7525	26.0402
1010.99	669.227					13.4153	26.1138
949.488	739.405					12.8237	24.3038
941.373	174.811					13.3422	23.9015
853.254	148.232					14.0993	20.9488
889.766	128.539					10.9839	23.381
1019.51	148.231					11.2146	19.2919
1162.17	141.104					10.4052	18.0136
1175.61	149.74					9.11497	17.7483
1224.46	139.318					8.15819	18.3769
1178.57	132.98					11.2062	16.1261
1183.45	137.763					9.95115	20.559
1028.24	114.046					9.23241	22.7733
925.064	128.854					9.98644	24.1058
915.12	122.505					12.2663	23.7621
410.987	100.358					8.52521	23.2664
415.499	100.28					7.59243	22.1788
387.135	84.3679					7.14541	20.7033
405.474	86.381					5.84315	21.8663
478.77	107.285					8.60333	18.7638
576.272	78.9308					6.82439	20.8557
466.311	85.0374					5.05845	21.305
526.195	102.118					5.04002	22.306
448.544	83.3787					4.11043	23.3512
476.455	103.012					3.73084	25.0706
469.38	102.635					2.98318	25.3632
546.441	105.409					4.28895	27.0116
593.19	103.291					4.71373	24.2303
672.549	125.108					4.54107	23.6517
816.774	113.534					2.66524	26.8618
1658.6	137.309					6.81666	25.1897
1745.96	95.628					5.29785	28.8187
1681.04	95.5492					4.5913	28.4281
2883.1	104.966					5.83213	29.6136
3674.24	131.459					7.57	30.6056
3991.08	109.678					6.99521	33.9974
3913.15	154.257					7.76057	31.9818
3711.17	139.471					11.2938	32.2029
3233.5	118.78					5.63057	33.8928
3089.47	127.002					3.34212	39.2693
2490.86	119.612					2.09541	39.7809
2340.82	102.815					3.83626	38.6729
2280.7	109.144					4.87328	38.3176
1277.22	93.2049					2.99973	39.6779
1259.1	111.149					2.55013	39.93
1490.73	114.398					4.25357	39.5996
1496.31	110.952					4.08401	37.9382
1285.39	132.113					2.38843	37.056
1307.28	119.011					3.88864	33.6952
1348.08	119.431					5.05954	34.6082
1250.02	118.522					4.15782	35.7021
948.209	128.922					8.8847	34.7938
907.377	122.946					11.1165	35.4249
1049.06	123.147					7.04384	34.501
1326.29	124.421					7.40886	37.0275
1264.33	128.993					3.77935	36.8966
1220.85	147.735					3.99857	38.5338
1240.53	141.058					5.60221	38.7289
1189.67	112.105					5.42031	38.417
1304.57	125.029					4.88135	33.2537
1810.59	159.643					3.04018	32.7203
2034.32	135.376					6.77173	32.8699
2069.93	150.902					5.38697	32.259
1840.32	166.7					4.48078	34.6008
2105.43	146.776					2.35297	35.5588
2026.41	161.93					3.28109	37.6948
2499.4	167.279					3.68698	36.7875
2637.91	173.194					5.15489	36.9595
2231.76	210.345					3.70954	37.8348
2089.77	220.507					5.49966	37.4189
1745.77	234.216					6.10222	36.3701
1521.3	194.549					4.97744	36.2697
1539.05	220.452					6.32833	37.4637
1657.39	222.319					5.41982	36.8206
2454.34	202.421					4.16656	36.9014
2991.71	212.535					2.44576	37.6713
2982.62	191.203					4.24857	37.4151
2621.27	214.578					4.41178	37.1773
2632.64	176.764					3.01728	37.2619
2404.25	184.245					4.9413	44.0997
2613.89	155.211					6.16638	43.0938
2537.08	134.928					7.86057	43.5419
2554.61	133.832					8.68416	43.1951
1016.36	120.72					15.0822	42.2748
992.704	129.349					15.269	40.3497
996.527	128.933					17.0255	42.0686
926.186	100.506					18.8357	49.5389
1788.68	92.8198					17.7772	52.4882
745.537	97.1359					16.5764	53.7671
729.923	96.6338					16.7898	55.8322
812.634	116.026					17.1362	55.3211
1149.45	148.83					16.693	52.0363
1570.73	170.912					17.8654	52.8365
1449.45	228.863					17.4146	51.0125
1119.78	182.718					19.835	49.9694
986.564	210.197					18.7463	48.1381
2180.44	222.883					20.8014	45.0992
1313.67	190.868					21.6372	46.3471
1333.75	207.103					16.7433	44.4739
1256.35	223.818					17.691	44.0595
1037.41	224.833					16.0291	45.1978
1752.44	211.436					6.06229	44.8483
1420.07	189.908					10.7541	43.9292
1288.4	207.5					11.3444	45.1218
1612.72	211.695					11.8432	44.48
1510.3	222.654					11.2255	43.738
1344.84	212.744					11.8154	43.6963
1441.65	193.757					11.3221	43.86
1399.73	193.935					8.00313	45.6472
1273.8	204.511					6.83945	47.3539
1334.33	205.138					9.76219	47.8158
1550.32	195.604					11.3233	49.0204
1176.1	172.494					10.9276	45.9226
1256.94	150.675					12.3523	43.5615
1333.35	167.386					10.9787	45.3377
168.129	172.731					8.17749	45.4041
106.922	174.353					7.57126	45.6986
123.242	184.938					8.51343	43.9747
107.463	183.403					5.85665	44.8128
59.2144	173.655					2.93546	46.3884
80.7533	313.086					3.83482	48.3343
48.2118	295.988					5.0309	46.556
41.6773	302.064					5.47685	48.0029
150.377	297.754					10.187	49.0005
92.4146	284.459					10.6806	48.7088
55.3864	271.591					75.2189	47.7899
25.781	264.587					80.3023	42.8626
40.2656	263.976					80.1419	45.6564
76.537	254.129					78.4935	45.0294
74.7	296.768					78.5672	42.9046
77.1371	249.746					79.1085	41.7862
95.9961	269.345					76.851	45.8915
98.7681	200.029					74.4809	44.8092
93.1099	225.414					60.27	47.5585
110.201	188.238					60.6778	45.5308
99.5664	183.169					60.9947	49.3855
133.286	173.602					50.5417	48.626
100.632	130.385					51.3125	48.7438
90.1113	128.244					46.7298	48.4044
145.743	136.046					45.2114	46.6774
136.252	111.296					12.8777	46.3837
110.73	115.6					11.9967	44.2562
114.688	198.223					12.6967	44.3867
98.4617	187.448					12.9751	42.7968
162.213	211.606					13.4218	42.5103
129.313	204.421					14.6335	40.7855
188.673	159.136					16.0402	42.2191
129.241	139.526					16.7157	42.9207
164.19	136.439					15.3211	43.1054
123.382	140.299					14.4766	43.632
92.0165	123.03					16.2923	44.6915
72.7109	129.293					16.2083	45.3633
43.1249	135.652					13.8262	43.4153
35.9368	140.653					12.5678	44.6776
25.0095	181.046					12.28	44.1331
21.3769	224.559					16.4736	42.6805
19.6624	290.598					17.8246	45.1928
16.512	390.244					16.8974	44.1453
20.2377	399.854					18.3551	43.4626
16.6488	403.362					22.3668	45.9228
23.0913	368.062					25.1366	47.4024
25.2181	354.638					24.3546	47.0783
25.7743	384.051					22.8421	46.5984
20.5472	366.785					20.9076	47.5527
24.3559	353.455					18.251	45.4486
17.198	366.195					18.0569	44.3862
320.032	332.616					20.5695	43.7935
331.308	322.484					14.7716	43.9669
372.107	330.68					14.4554	45.1158
485.069	329.377					18.6176	43.8687
436.23	323.926					14.2215	42.7283
442.963	308.669					14.3006	41.3972
133.882	304.785					14.0443	41.1448
141.587	279.315					11.2963	40.8065
117.28	290.924					13.8077	40.0218
114.141	316.527					13.0735	41.7025
104.181	324.357					17.8471	40.2212
85.3621	322.03					19.1251	38.4019
94.1688	304.95					19.8308	40.9085
107.51	295.333					20.6915	38.5502
99.6608	260.165					22.3319	36.5705
141.946	259.913					22.6774	38.4747
140.532	230.731					21.9114	37.7643
154.098	228.463					22.4707	35.4744
150.235	229.742					22.0934	34.8241
116.554	250.116					14.4323	35.9191
105.972	259.04					11.0713	35.3211
130.026	225.732					11.8904	37.2938
93.7051	202.897					11.7292	36.467
179.384	219.84					12.2993	35.2242
	234.086					11.4634	34.651
	259.142					11.0898	36.3902
	414.324					11.3803	35.5152
	545.808					14.0183	37.8981
	574.58					12.8628	37.7053
	532.984					13.3738	37.6663
	525.589					12.4304	38.6373
	500.105					12.5948	36.6297
	478.096					14.3705	38.1444
	479.331					21.3965	36.6335
	452.324					30.5893	37.0185
	448.952					35.8767	36.5541
	443.142					37.4208	37.0628
	471.84					36.6976	34.1009
	443.123					41.2241	34.8811
	399.307					41.3475	37.7829
	392.867					37.1981	39.8862
	391.937					34.5718	39.1094
	415.349					30.4891	38.3755
	370.312					30.7119	39.8614
	328.932					26.1	38.4603
	310.605					31.7081	35.2161
	330.04					36.0666	33.5521
	366.937					40.5569	37.4556
	378.353					53.1283	37.8779
	351.845					60.2445	34.985
	363.27					61.5498	35.3153
	332.4					68.407	35.6807
	310.919					66.745	36.0129
	279.458					61.7774	26.9065
	271.137					57.1028	28.6076
	321.137					52.1109	24.2112
	344.839					51.2277	26.4707
	338.381					59.153	25.7943
	328.003					56.677	25.4842
	305.409					56.3211	24.5546
	321.714					53.4073	24.4976
	339.513					54.3473	25.3614
	599.901					53.898	25.0935
	619.682					54.1027	24.0568
	620.145					54.8774	26.6297
	531.752					25.987	26.244
	464.765					26.108	28.3655
	435.576					29.7377	28.9107
	417.709					26.3621	26.4762
	450.705					25.1768	15.1635
	458.375					25.9839	7.69525
	426.538					24.745	5.66871
	358.9					23.8307	11.6711
	349.124					25.4832	11.642
	326.87					26.8873	7.24841
	311.517					28.6234	7.95462
	235.341					27.7266	8.14791
	233.316					27.2797	6.74261
	251.13					26.3203	8.47806
	235.971					24.349	9.05506
	218.09					27.0698	10.0761
	249.902					28.6014	8.71627
	226.571					28.4708	9.81815
	216.26					27.1079	9.53859
	222.543					26.4343	9.85964
	265.867					28.111	7.4829
	285.426					27.0034	7.02053
	428.608					28.0491	10.4985
	457.623					27.5462	10.836
	428.581					29.3219	10.4419
	400.379					27.1773	9.50699
	392.874					27.5851	7.8423
	461.363					24.4214	5.82158
	356.768					26.2901	6.2436
	335.633					25.1937	4.85335
	390.399					24.9071	2.22161
	424.195					25.5079	6.91672
	406.032					25.5295	4.88249
	511.363					24.0165	7.50184
	509.101					24.1457	8.97001
	504.18					21.1576	8.2344
	503.781					18.6122	6.77181
	485.957					21.8816	9.80898
	476.303					21.7257	9.60994
	469.401					36.4391	13.123
	442.286					34.4674	8.32992
	446.896					33.6829	5.7047
	423.649					31.1428	13.4894
	423.463					29.7591	16.591
	398.464					29.1629	18.7828
	389.523					31.8611	19.1467
	408.785					31.1551	15.6988
	381.854					31.8759	16.0342
	382.348					31.837	14.0196
	360.696					30.8893	12.9862
	357.75					30.6379	7.02964
	357.684					29.5733	6.1307
	370.261					30.5586	6.17235
	357.867					33.3786	2.40349
	359.061					31.7734	4.09618
	350.614					30.8139	2.65272
	334.368					27.0176	3.91768
	345.986					28.5362	3.30486
	338.157					30.9198	6.1498
	339.888					16.7404	8.63779
	331.716					15.4656	8.09725
	317.361					15.0116	9.3845
	327.82					13.6072	9.17704
	304.582					15.149	8.53098
	267.474					16.3023	8.32635
	227.783					17.3053	8.81397
	237.176					15.7532	10.013
	250.316					11.5976	9.8917
	286.672					10.1223	8.67634
	269.978					15.587	9.0065
	252.254					13.2911	7.56993
	311.895					16.442	5.91713
	283.224					17.6322	6.57548
	316.973					20.4646	7.7226
	335.925					22.7549	8.8823
	335.33					19.66	8.73941
	281.507					16.7592	11.2255
	204.827					10.7115	8.65588
	210.818					7.95561	10.6229
	212.751					11.0171	11.0907
	171.649					12.72	11.3719
	168.365					13.1125	11.8901
	164.903					9.97816	12.9125
	173.97					9.97284	11.9111
	198.938					11.4521	12.5161
	173.684					13.9814	12.0376
	176.927					14.0119	10.1174
	195.893					16.2283	10.8786
	156.851					15.776	11.8623
	129.42					18.0047	10.2682
	142.374					19.5303	7.97101
	159.446					14.6138	9.28765
	166.911					31.4109	9.39793
	226.877					30.6248	10.2557
	181.019					30.3827	10.1992
	168.52					28.9085	10.6254
	154.548					27.6755	12.2712
	188.272					24.4877	12.526
	220.668					24.7758	14.0704
	234.323					24.315	8.45658
	156.339					26.3804	9.60225
	205.763					25.0354	10.6133
	175.124					23.6935	10.6705
	161.281					24.3325	12.3341
	163.462					23.5099	11.9722
	171.849					25.7336	11.3784
	154.907					29.6661	12.5957
	127.516					28.4713	17.1138
	122.499					28.0489	13.5414
	128.316					30.9033	12.3667
	184.499					38.6922	11.5253
	183.312					39.7371	9.52665
	172.302					41.9778	8.4851
	145.847					37.5611	8.12547
	173.691					35.6541	9.87907
	137.733					37.84	10.2401
	140.6					41.9017	9.30716
	183.219					42.5469	10.9082
	167.198					39.2297	10.7579
	155.159					38.2398	9.68962
	162.512					37.716	13.804
	200.314					36.4156	11.9818
	171.65					32.417	8.61963
	125.176					29.332	9.59352
	138.64					32.093	11.8349
	202.206					30.7701	11.4562
	283.139					35.0402	9.62969
	247.374					34.7178	11.3992
	232.093					33.3692	10.8974
	215.086					32.0916	8.43901
	222.566					28.9384	10.4754
	226.729					26.5026	11.6749
	227.595					28.4757	13.9332
	154.845					29.0775	13.2844
	193.657					28.3868	16.5249
	169.808					28.4364	16.1331
	182.679					29.0512	17.3433
	179.851					29.5422	18.9053
	152.594					26.8021	18.0195
	145.112					27.1743	22.3309
	164.363					28.8538	21.4041
	220.157					28.8487	20.6099
	255.575					29.1291	21.7915
	165.908					25.7714	22.0025
	171.271					26.2755	23.848
	197.079					25.0437	23.8277
	208.834					24.8444	26.7847
	200.959					29.138	27.0132
	278.767					29.8948	25.5246
	148.45					28.4194	24.7886
	101.7					26.6673	21.1943
	106.411					29.4051	19.8028
	84.3454					25.9253	18.7795
	100.018					25.267	18.8832
	102.725					24.7579	20.5725
	107.988					26.5299	19.565
	100.476					26.5634	19.5549
	125.289					27.3131	21.3031
	118.782					27.2635	21.2544
	99.7525					28.5627	21.9935
	112.424					33.4116	15.5332
	102.345					29.1952	18.5368
	109.587					30.143	17.6651
	108.514					29.7284	18.4974
	104.525					26.5366	20.2278
	113.982					27.2911	27.5866
	119.464					23.8539	27.0664
	115.357					21.2999	26.4888
	109.044					24.7081	27.0084
	97.7414					23.862	29.5042
	118.034					23.4443	30.4791
	136.728					19.6846	27.4019
	140.897					19.2648	27.0482
	161.181					17.7672	29.6118
	163.562					18.6187	30.8895
	153.062					20.7097	31.2909
	145.486					20.2649	32.5117
	143.656					19.6128	31.6235
	136.2					20.7435	31.1303
	129.94					21.2866	29.3348
	140.272					20.3945	28.42
	109.492					21.4201	28.8136
	106.573					21.0233	29.7814
	105.835					24.9339	28.7034
	101.353					30.7095	28.4988
	139.241					30.7091	27.9869
	123.426					29.9075	27.9163
	90.9897					30.2145	28.4266
	97.9835					27.8967	27.5971
	189.299					24.2783	28.252
	203.997					20.5306	24.0795
	256.058					16.6976	23.7769
	130.336					13.6103	24.4718
	86.4156					14.5237	24.8395
	74.3167					10.2916	25.8262
	70.2925					10.9206	25.1922
	327.489					11.3739	26.7508
	434.777					11.1715	25.7274
	471.916					6.8592	25.958
	478.208					2.76218	26.0841
	457.262					6.23709	26.4788
	450.203					6.57355	27.12
	438.339					6.43893	25.9848
	480.704					15.0087	27.2838
	407.332					22.9661	27.062
	360.569					25.9153	26.3447
	371.09					23.0446	26.8687
	349.945					21.4713	28.222
	356.761					23.3983	29.5371
	329.397					22.2561	27.0356
	303.895					20.4832	27.4951
	309.133					24.1773	26.5345
	252.859					21.9072	26.2982
	192.602					22.2946	26.4002
	162.266					21.8394	27.1511
	182.417					24.7377	26.7538
	180.631					24.6303	27.3859
	180.525					18.6477	28.9817
	191.428					20.6196	26.4977
	213.739					19.8867	25.2631
	220.076					21.6403	23.8894
	224.317					23.2424	23.6409
	202.554					18.8549	24.9289
	221.331					17.1037	25.0735
	206.422					14.4954	25.4312
	212.629					15.2708	26.6713
	183.441					16.2347	26.3543
	192.244					17.207	25.3653
	189.926					18.2892	26.1814
	172.241					19.5622	24.9227
	167.589					20.6511	23.8529
	174.091					17.8884	23.7202
	191.12					23.8683	23.6516
	199.301					18.5157	24.8794
	160.11					18.4035	21.5809
	130.839					18.0262	22.3076
	113.204					18.3296	24.573
	128.73					19.3081	21.3132
	113.633					19.8158	22.5845
	122.861					13.8887	24.4474
	126.422					15.7409	27.1938
	115.578					17.635	29.5175
	101.065					18.0684	27.8748
	134.008					17.6174	27.7192
	98.5247					16.9048	28.2918
	97.5093					15.2576	28.0587
	93.8846					17.4604	28.205
	85.699					22.6679	29.1683
	110.913					20.1934	27.6568
	96.743					19.3849	27.2867
	100.916					17.4943	24.0918
	111.072					19.4236	24.2387
	102.419					17.8801	23.9631
	110.882					16.0537	23.5808
	95.9112					14.7709	22.8929
	122.257					19.3178	22.5697
	105.183					20.5366	25.1184
	110.595					18.8223	24.4234
	113.599					16.4918	22.8457
	124.062					16.0666	22.2254
	145.206					13.8541	22.9018
	133.773					14.0293	21.534
	140.03					17.1499	22.953
	136.197					14.471	21.1176
	130.439					15.3049	21.748
	128.58					15.4339	21.5576
	115.078					10.7009	23.012
	141.892					9.40997	24.9033
	126.501					10.175	24.6864
	126.392					8.43104	23.1945
	119.79					12.1108	23.7521
	108.196					12.9076	21.9264
	131.149					11.6606	21.0373
	119.113					9.82521	21.53
	139.234					6.8921	22.0218
	171.736					3.05771	23.0449
	141.975					3.92416	24.0884
	161.163					10.4447	25.9375
	205.51					7.32509	25.7982
	163.693					8.35009	23.4641
	147.146					8.71993	22.6485
	128.873					11.2366	21.403
	134.359					12.6308	22.1075
	119.42					12.6141	21.3045
	136.288					8.94089	21.7446
	146.88					8.52388	21.3689
	155.171					8.72425	22.1475
	190.788					9.36859	19.2031
	182.336					7.78978	14.0184
	204.549					7.41872	9.72178
	200.784					9.63934	6.64204
	134.882					10.9107	7.61883
	151.029					15.778	4.83338
	86.4916					14.5137	7.6798
	133.598					15.0815	8.03765
	101.433					14.6447	9.03052
	90.2222					15.605	12.3993
	91.9454					15.2877	11.8143
	75.296					16.1859	12.9827
	67.0711					16.6613	12.8244
	50.2216					17.4994	12.928
	48.0065					17.3885	13.1473
	47.486					15.452	14.5415
	54.432					17.5949	12.922
	79.8352					21.4115	13.2685
	72.0873					26.4974	13.2023
	102.458					29.8469	13.3724
	100.364					12.5324	14.9403
	120.179					16.3236	13.9704
	327.266					10.5862	15.1423
	343.217					10.8322	15.4613
	699.373					8.39659	17.3279
	1326.08					13.3375	18.7071
	2016.79					9.57302	18.5261
	2199.69					5.62797	19.8974
	2078.12					4.27701	20.4195
	2009.3					1.7244	21.7562
	1927.66					4.08695	22.0751
	1671.96					4.81428	22.3071
	1535.66					10.2892	23.2069
	1491.66					11.0126	22.5666
	1322.44					13.2382	23.8653
	1315.33					11.5458	23.8086
	1191.21					10.6663	22.3363
	1091.12					13.1253	20.0762
	972.243					14.3634	19.0024
	886.24					14.4331	17.1255
	790.888					13.2236	17.136
	724.399					11.4884	17.9774
	634.761					10.7232	17.1982
	559.878					14.9284	17.4594
	529.465					12.6522	18.9508
	527.568					13.2572	18.6175
	526.871					9.87636	19.4757
	497.527					8.2556	17.5154
	442.509					9.62685	19.2707
	448.986					16.8831	19.18
	408.632					17.6373	20.115
	399.011					15.743	21.0809
	347.299					14.6772	21.4506
	300.581					16.8486	21.5135
	254.622					18.0087	22.6329
	213.802					13.847	22.3619
	178.023					13.0727	28.1309
	176.237					11.2347	27.6109
	166.789					11.7785	28.8371
	158.893					12.3756	30.1856
	151.857					12.0201	29.9198
	150.748					9.39333	28.2586
	162.365					41.4318	27.7153
	140.56					42.2562	28.2828
	149.634					41.996	28.6645
	143.302					39.9684	29.2679
	147.657					40.5509	30.0133
	132.423					40.806	27.7157
	140.372					37.3645	27.7654
	148.436					39.1615	26.9573
	150.817					42.446	27.6112
	134.477					43.3586	25.1019
	120.296					41.1204	25.6989
	135.853					33.3354	26.7767
	205.973					31.0111	26.5836
	212.398					34.0655	27.2425
	202.201					36.0522	26.1868
	191.834					36.2173	24.6876
	184.748					37.1601	25.1239
	186.024					35.3316	23.1039
	234.608					35.1148	22.2283
	282.024					19.9472	22.5377
	388.045					24.1647	22.8711
	393.839					22.9904	23.442
	386.928					24.8027	23.8253
	404.806					22.7193	23.2321
	403.394					24.867	21.8979
	374.026					24.4243	23.4626
	358.782					27.3471	24.4593
	375.6					22.6826	25.6662
	353.281					21.6042	25.9975
	327.658					21.9442	28.1744
	303.401					24.6236	28.5684
	274.923					23.8692	29.2392
	277.249					25.3842	30.1808
	270.245					25.2295	39.2149
	272.567					27.2246	44.1535
	263.567					25.2199	42.3258
	226.277					26.5417	39.0745
	237.04					26.4841	39.4992
	234.672					25.0916	39.2311
	237.613					24.8349	35.6881
	270.455					24.6756	39.1409
	240.187					23.8331	39.6656
	250.138					19.1903	40.4272
	271.14					10.0701	37.4703
	260.215					9.63205	37.9887
	268.371					6.68525	36.3874
	279.531					10.3065	35.6219
	288.893					7.93527	32.8943
	272.4					7.22107	33.3802
	318.873					4.77843	34.4523
	320.777					6.5302	35.0315
	321.721					23.9829	34.3703
	353.633					22.8022	32.876
	338.687					23.6358	31.6249
	328.035					22.9081	32.908
	323.253					20.5164	34.4635
	319.864					22.4446	32.2225
	317.983					21.0688	33.6326
	274.302					19.8985	31.7405
	273.383					20.6224	32.1395
	276.27					21.7932	35.5129
	256.767					23.9477	35.3289
	283.702					23.5889	33.8545
	275.68					20.8318	32.659
	238.067					18.4818	32.0407
	246.919					19.7291	31.6771
	349.627					18.1862	32.0597
	357.314					20.3577	33.1812
	383.406					22.9474	34.4075
	379.806					19.445	33.5465
	405.751					19.6316	34.6323
	400.982					23.2541	34.3529
	436.679					22.994	35.9608
	475.89					21.9838	35.9419
	543.782					18.6425	34.867
	523.114					18.9674	37.0353
	505.369					7.28744	35.9686
	541.686					8.3994	37.318
	546.171					7.64602	39.7408
	540.129					3.15674	44.312
	581.3					5.95032	44.6931
	565.601					1.26243	45.0033
	585					5.71273	40.7921
	581.493					6.70392	44.5732
	553.841					7.10652	46.0617
	578.648					6.07006	44.6351
	602.426					4.38022	46.8848
	589.034					7.8821	46.9707
	562.33					7.47992	44.2489
	542.874					4.5904	46.886
	510.999					3.21859	46.6533
	474.956					4.52474	44.9272
	443.471					5.0698	46.0939
	425.429					3.50898	47.2515
	392.513					13.4379	43.3587
	410.94					14.8207	41.88
	409.9					13.5603	45.5592
	446.931					12.9184	45.0896
	443.786					14.3182	44.9707
	419.279					14.1719	44.7607
	411.13					16.0252	42.6092
	428.313					16.8017	43.533
	406.418					18.0841	41.166
	441.181					15.8737	38.7301
	450.285					15.0533	38.3582
	469.837					9.90058	39.3036
	444.505					6.11434	37.1722
	421.497					6.50991	37.1579
	436.293					3.45402	36.9347
	387.375					4.31562	38.5153
	368.601					4.66207	40.9587
	373.333					3.5764	41.4278
	394.575					7.91601	38.8572
	408.965					9.04618	32.511
	369.522					8.85301	32.9746
	429.09					9.67514	32.8453
	505.142					8.51991	32.0301
	563.415					10.6452	32.8119
	635.322						30.5608
	626.382						29.1407
	606.723						29.8797
	590.94						29.0113
	572.425						29.0426
	602.538						25.7833
	586.71						22.1936
	572.091						21.9681
	616.76						22.5759
	581.241						24.2087
	567.055						24.6357
	544.814						26.2658
	543.792						23.6192
	555.692						24.3273
	509.599						23.9716
	543.714						22.0823
	527.868						23.1648
	523.506						24.3485
	487.53						23.2193
	489.558						21.7048
	468.004						22.5343
	445.746						24.6425
	446.984						23.3665
	472.199						24.9326
	494.326						23.8674
	478.554						23.0012
	490.985						26.6257
	443.298						24.5454
	457.037						27.3108
	437.615						26.8347
	446.386						27.0761
	458.587						26.403
	450.757						24.2594
	426.242						27.0292
	425.834						24.587
	431.69						27.032
	400.074						24.9296
	385.998						23.2752
	382.66						27.4811
	403.391						26.5341
	445.965						24.6772
	444.207						24.4171
	456.078						25.6733
	444.911						21.8554
	504.858						19.7081
	497.86						18.9047
	549.917						20.5275
	532.666						21.4488
	494.041						21.6043
	505.005						19.7101
	494.583						22.2534
	464.556						21.0803
	455.345						19.927
	421.268						19.881
	394.726						19.6651
	358.1						20.1219
	414.452						19.8872
	413.046						16.7614
	457.599						151.048
	485.212						147.876
	481.095						145.908
	502.395						140.856
	484.564						140.629
	475.327						133.995
	476.672						133.653
	479.858						131.97
	473.762						126.629
	406.6						120.987
	396.342						120.13
	391.068						117.58
	385.236						117.338
	359.685						112.45
	344.637						108.882
	350.371						110.82
	347.162						112.129
	332.6						112.806
	314.635						110.743
	297.095						13.4441
	292.794						19.0289
	306.409						18.2535
	307.586						16.5318
	294.553						16.0885
	287.053						16.1309
	287.677						14.5736
	304.653						12.6824
	297.109						13.1711
	257.881						11.6394
	293.891						12.5126
	310.609						12.7426
	312.205						11.2832
	298.414						11.5591
	291.303						11.3145
	300.297						11.3153
	308.164						8.99816
	308.562						8.5398
	308.729						9.17696
	334.743						9.05441
	284.019						12.5055
	315.975						11.7299
	272.71						13.5108
	259.756						11.5612
	267.902						13.1536
	247.613						12.343
	227.886						12.5471
	259.663						11.2393
	254.402						10.7741
	234.806						11.0546
	257.386						10.0129
	243.958						10.353
	218.004						8.9767
	213.144						7.1539
	219.025						7.09298
	202.099						7.51153
	226.437						12.3117
	237.677						10.8766
	232.111						10.9745
	236.66						10.6799
	194.695						13.5341
	210.042						13.7886
	157.079						14.7985
	133.828						13.983
	133.724						14.7409
	124.884						18.255
	151.642						17.2568
	142.979						13.2528
	142.926						15.9526
	172.711						15.0205
	172.431						14.4275
	167.28						16.2493
	158.308						16.7294
	148.629						13.0651
	141.161						12.1616
	156.397						11.2337
	169.292						8.53974
	187.918						9.14248
	169.819						6.94386
	145.375						5.72089
	252.902						4.49356
	157.717						3.71625
	203.754						5.86382
	199.855						4.64833
	176.224						4.80615
	191.185						5.0598
	185.259						2.73437
	186.105						3.5878
	213.786						2.95541
	187.132						2.42062
	197.276						1.95131
	189.504						1.13715
	238.569						2.39859
	227.677						2.06507
	151.875						1.94617
	107.177						1.14062
	95.0449						1.31934
	110.166						1.25297
	129.635						1.65834
	159.877						3.40252
	118.531						9.46809
	102.804						9.18908
	107.02						8.36611
	101.543						8.671
	112.222						6.55092
	110.556						7.13916
	68.7461						9.31668
	64.7505						9.09983
	58.9898						7.28196
	63.6669						6.89015
	66.3081						7.97019
	86.0431						7.19464
	85.4427						8.02671
	114.686						9.99974
	94.7622						8.69128
	80.9725						9.08388
	94.6831						10.7732
	93.68						10.8843
	100.703						10.9849
	98.5583						10.677
	77.7941						8.70658
	74.7026						11.1711
	87.3977						8.79294
	91.7722						7.13446
	89.3653						15.5177
	90.5105						14.6825
	78.0262						14.5224
	71.0445						14.0286
	61.7728						13.787
	66.8615						15.545
	67.2381						17.3672
	54.8989						16.9503
	59.4637						17.1852
	48.5889						15.4013
	41.5193						16.5473
	35.5566						15.9264
	50.4847						14.9835
	52.7178						14.8461
	58.6363						14.081
	52.1274						13.7776
	58.7351						13.3653
	67.6808						14.0082
	70.756						12.4879
	71.8001						13.4706
	61.2508						13.031
	57.9451						13.1105
	62.7385						13.5843
	64.5155						13.5841
	61.7537						21.1848
	51.5646						22.1526
	47.9821						21.2187
	44.194						22.0976
	54.0327						22.4019
	47.7377						21.5401
	46.5939						21.1589
	49.56						20.7045
	51.8795						21.4477
	5.96114						21.1763
	6.59276						21.5114
	7.76465						19.478
	6.57622						20.8913
	7.41212						20.1017
	8.64201						19.9716
	6.25016						21.2788
	10.4086						19.1081
	12.7621						20.2173
	13.1139						20.4609
	12.477						19.0215
	14.4415						19.4988
	13.3112						17.6179
	13.0615						16.7955
	12.1375						16.8554
	8.95134						16.7705
	11.9874						16.2491
	11.5833						17.6477
	12.983						16.3752
	11.2377						15.3767
	9.72052						14.1392
	12.5902						14.3129
	10.6984						14.4081
	10.5146						15.5205
	10.553						14.224
	5.72756						15.5783
	9.60905						16.2768
	5.87527						15.0273
	10.2021						13.8783
	12.9446						13.621
	12.5626						12.345
	12.1708						13.2173
	14.2366						14.6141
	9.45462						13.1457
	11.2817						15.4018
	12.3021						15.2459
	10.7388						15.8155
	10.0911						16.6087
	7.69633						16.3342
	798.918						16.6093
	703.663						15.4016
	695.443						14.0352
	630.554						12.4405
	637.577						13.1596
	735.372						13.2107
	545.781						13.8662
	598.594						12.9296
	540.675						12.5876
	735.462						10.9252
	1003.34						10.2493
	556.493						11.5181
	473.353						10.6964
	549.441						10.1222
	601.342						10.4077
	486.167						10.3581
	406.528						11.327
	544.435						9.69608
	1359.04						11.3383
	1377.78						11.5733
	717.161						11.1746
	613.066						11.5319
	760.327						11.3535
	790.785						12.5849
	1012.9						11.3711
	608.065						9.6091
	496.162						10.0928
	606.106						10.0835
	505.761						12.1156
	500.548						11.549
	551.792						11.428
	491.173						9.29661
	508.483						8.4554
	483.846						10.55
	412.131						8.99627
	520.424						10.3296
	885.428						9.10763
	897.584						8.98904
	853.514						9.43756
	793.224						11.8023
	943.365						8.95506
	1061.06						10.4213
	1031.92						7.59081
	745.016						6.00097
	1149.15						6.07572
	1042.42						5.19921
	1022.86						17.5457
	866.946						15.3101
	843.819						16.7004
	775.62						18.5515
	755.782						19.7853
	767.913						18.2223
	557.681						16.9383
	1388.4						16.8811
	1258.04						19.1462
	1119.48						19.8665
	924.874						18.5828
	747.2						18.4752
	759.673						18.1379
	730.006						17.1128
	617.718						16.1312
	518.973						12.8336
	592.798						15.9732
	418.744						16.2195
	727.294						16.1142
	748.572						15.4253
	572.396						12.458
	502.551						12.6389
	505.475						17.3525
	536.748						19.74
	476.083						18.0247
	725.359						17.7528
	855.906						17.2576
	705.947						15.033
	816.172						14.589
	701.552						14.8046
	617.3						15.8284
	584.307						13.0706
	750.259						11.7587
	1222.86						13.5108
	730.095						15.4122
	656.183						16.9894
	534.269						12.9539
	447.613						13.2803
	426.15						11.4725
	370.628						12.3033
	356.991						12.0522
	353.229						11.9344
	340.8						13.4941
	315.177						15.9957
	292.545						15.8963
	275.052						15.2218
	364.559						14.4997
	453.503						12.7052
	511.706						11.571
	470.737						9.9373
	581.159						19.063
	764.355						20.6119
	903.827						19.5271
	690.923						18.8423
	608.011						18.5715
	696.405						16.7118
	992.452						16.6084
	765.467						16.1406
	703.107						14.8854
	656.295						15.4824
	632.227						14.4066
	573.555						13.612
	516.087						14.6399
	459.17						14.6389
	530.01						14.9854
	887.082						14.2542
	530.074						11.1741
	435.705						10.661
	414.43						10.1726
	433.409						10.4076
	691.466						20.8597
	830.516						20.9608
	697.137						18.9559
	659.709						20.6329
	635.732						19.0984
	633.29						18.3928
	687.295						19.9018
	683.915						17.5049
	704.942						19.1985
	665.023						21.3885
	676.269						22.0552
	661.093						18.9041
	637.56						18.1158
	653.731						18.7759
	736.618						19.3406
	765.221						21.8053
	729.628						21.8919
	677.572						18.1205
	628.155						18.4787
	572.225						18.3384
	545.346						18.4196
	519.62						17.1879
	461.236						18.0443
	428.294						18.8168
	515.153						15.9449
	358.421						17.6033
	413.941						15.9223
	483.407						15.0622
	474.728						26.4874
	576.484						26.6592
	528.567						27.2656
	564.791						27.795
	540.609						26.176
	510.914						29.2247
	536.177						28.7734
	540.211						25.6459
	744.833						28.2467
	707.151						27.4755
	671.549						26.8956
	660.066						27.0347
	755.113						27.8973
	779.949						27.4656
	848.292						26.4768
	747.094						24.9737
	872.036						23.7569
	758.698						23.7638
	697.15						22.4782
	639.025						24.5092
	783.449						25.3947
	639.964						24.593
	672.016						24.7933
	635.866						22.2161
	744.394						20.7761
	812.906						20.9394
	880.125						21.5446
	918.789						21.0155
	929.516						21.1431
	942.873						20.5936
	949.836						22.7804
	919.947						22.2837
	952.948						21.3429
	930.462						20.2353
	870.711						19.7063
	792.88						18.4401
	927.711						18.0851
	924.907						16.8305
	941.031						21.2539
	838.072						18.8272
	851.638						18.0583
	825.284						15.7708
	788.115						15.6853
	642.757						17.8851
	591.802						18.3894
	613.848						18.0533
	614.875						19.7343
	786.257						19.031
	1328.55						18.8075
	909.353						17.4844
	916.124						27.4711
	1007.97						29.1112
	1026.86						27.2738
	946.67						27.317
	1198.96						24.8554
	1153.36						23.6684
	996.623						22.3735
	818.807						23.5563
	664.82						20.7079
	471.318						22.1062
	515.937						24.1417
	697.126						24.1096
	628.045						21.3862
	564.477						20.8351
	534.045						20.7683
	570.343						21.4883
	435.754						20.338
	399.939						21.4413
	436.801						18.574
	363.588						19.3427
	343.607						18.106
	362.938						16.9906
	335.89						15.4735
	494.837						12.9643
	518.476						12.9007
	521.83						12.7107
	498.281						11.4387
	463.525						12.2961
	471.362						11.0958
	424.202						12.0172
	478.301						10.8783
	543.075						18.3304
	575.852						15.2869
	572.669						14.9245
	559.481						10.8474
	563.67						11.7124
	480.745						18.0535
	478.127						16.242
	452.139						17.0033
	500.141						14.5556
	469.833						16.4597
	429.654						16.6821
	548.246						15.1726
	547.467						15.7838
	489.837						14.8891
	477.525						14.8401
	477.73						16.0754
	405.144						15.546
	486.601						14.7856
	461.112						13.4424
	505.661						11.6551
	586.712						11.3014
	436.849						10.5079
	668.836						13.3858
	894.415						13.1088
	667.396						10.6448
	543.234						11.3171
	550.664						11.8992
	596.387						11.6322
	624.038						10.2183
	631.002						9.02815
	671.038						8.68107
	779.339						6.53789
	719.23						7.90541
	704.241						10.6315
	721.144						9.74086
	682.61						9.49575
	642.245						9.36454
	618.643						9.86589
	770.727						8.89842
	608.151						11.0124
	543.651						8.97223
	714.905						8.81029
	668.678						7.27018
	515.494						4.11217
	515.449						7.45348
	505.296						6.23031
	530.427						7.96964
	605.08						5.67436
	693.234						3.09192
	603.462						3.54872
	466.067						3.61464
	487.2						2.85354
	505.341						2.83985
	25.2768						5.01336
	24.6885						4.45296
	19.6897						3.49838
	22.01						6.55208
	15.9357						5.58984
	16.1697						5.0435
	18.6518						4.39884
	20.2961						12.1154
	18.4659						11.6884
	19.8965						11.626
	22.8353						8.27099
	24.6881						7.847
	22.9671						8.51361
	29.6301						6.31385
	17.8485						5.51715
	21.3288						6.29711
	19.0365						7.00521
	15.1715						7.37412
	16.0782						10.1632
	14.0416						9.59717
	13.9015						11.703
	12.9867						13.7491
	11.5216						15.1113
	17.6221						17.4298
	16.5284						17.8817
	16.2455						18.7641
	12.47						16.7384
	14.2066						15.5663
	16.5539						18.4744
	23.3915						24.2611
	27.2768						23.983
	36.2356						24.8057
	29.9428						23.6473
	32.2508						22.9361
	25.2816						22.947
	24.9562						28.1583
	26.119						27.1695
	27.527						28.175
	18.235						28.9101
	21.4429						27.0148
	23.605						27.4263
	21.9812						29.1294
	19.0944						27.8756
	12.9663						27.7367
	13.8636						26.2847
	15.4997						25.989
	16.1504						26.5813
	11.3027						25.7566
	9.45895						25.2469
	8.20146						24.929
	9.49423						26.6185
	9.33025						24.4017
	11.4967						24.9536
	8.00095						23.4772
	16.3252						22.069
	19.1728						23.8017
	10.4371						23.0524
	15.5317						24.0607
	17.0272						22.3365
	19.3887						24.4596
	18.7317						21.6185
	16.5449						33.3309
	18.8749						32.8603
	17.0841						32.9986
	16.3591						32.1762
	16.3525						37.0882
	15.1292						36.028
	14.935						36.4271
	17.3593						35.1188
	8.79074						35.6104
	8.2757						34.2175
	10.6581						35.2398
	23.1041						34.253
	18.8604						33.339
	15.4215						35.9968
	13.9611						40.3245
	13.5812						36.4989
	13.3162						36.8737
	19.3795						36.1541
	16.4291						32.8518
	10.2775						31.7107
	13.9695						30.0869
	16.6962						30.841
	14.8191						20.434
	17.792						20.9035
	16.1013						19.4321
	11.2938						20.1751
	9.58979						17.9282
	21.4516						18.7504
	22.1458						17.4533
	28.3153						18.2492
	39.6668						17.8782
	54.0225						17.2985
	39.611						23.2581
	49.1538						23.2875
	49.5654						21.4267
	54.2074						21.0013
	62.2602						21.2324
	68.4247						23.0786
	57.0762						23.212
	53.2638						22.3999
	57.3823						22.6969
	67.1427						21.6526
	84.2666						20.6736
	57.7661						21.6363
	54.0926						21.4456
	52.3256						20.6993
	57.252						21.0214
	50.5609						21.6385
	41.737						22.08
	41.4504						21.2487
	36.8723						20.1114
	41.5918						21.2329
	55.916						21.2958
	66.309						21.0692
	62.4603						19.6491
	55.3966						20.1435
	43.3446						19.4793
	37.9496						20.2612
	44.9831						21.0078
	56.4855						19.7296
	66.4451						21.0982
	79.0878						20.9008
	71.3717						18.577
	63.9753						17.9915
	58.701						16.9268
	68.983						16.3801
	71.2058						16.9682
	59.1955						15.5834
	56.052						14.413
	46.6844						13.6537
	46.1168						14.0126
	49.6294						16.3723
	54.691						15.5471
	63.9706						12.8915
	48.9246						16.3922
	62.3663						15.169
	74.1948						14.7206
	65.3059						15.4327
	82.1265						13.556
	124.621						13.2708
	115.144						10.8275
	116.509						10.2055
	121.445						10.1462
	141.295						10.8317
	116.234						10.0271
	113.69						10.1723
	126.777						6.84006
	109.831						8.33914
	70.4489						7.20834
	89.3935						5.70067
	94.2419						7.95985
	66.8156						11.7021
	60.7276						9.81403
	66.1454						7.98016
	47.1995						7.22592
	47.8361						7.6696
	73.6252						4.56985
	88.1109						12.1107
	93.4605						15.3944
	100.303						15.5642
	102.296						14.5048
	122.897						14.5522
	119.404						13.3998
	73.6548						14.4141
	83.6579						14.8726
	63.9477						14.2397
	46.0155						13.6628
	42.2587						12.6285
	54.2612						11.2394
	53.5018						10.6594
	43.6627						12.2454
	59.0641						10.7779
	70.1228						13.4623
	82.8464						11.2963
	96.6892						10.6342
	90.1361						10.969
	91.2735						9.03327
	82.014						8.69579
	89.1138						9.10942
	134.889						8.83746
	161.834						10.3095
	154.783						8.40878
	170.166						9.55788
	218.832						7.44992
	189.284						6.88269
	169.761						6.04211
	149.795						5.83848
	148.793						5.09079
	147.803						5.95286
	146.749						5.10384
	136.893						5.84408
	109.446						6.04671
	101.128						8.09414
	104.828						5.81059
	93.9612						5.85066
	90.334						5.29592
	102.885						5.04515
	87.9435						5.9586
	86.1435						6.44774
	81.1679						6.39654
	77.4181						6.75787
	78.1691						6.121
	78.0661						6.69727
	70.7039						6.32125
	71.6356						4.65779
	79.0421						4.77489
	70.3564						6.00621
	92.0509						6.22008
	83.5259						4.8276
	97.0816						4.87181
	139.748						3.26354
	159.98						3.34324
	162.68						2.59581
	135.193						2.23094
	131.477						3.56465
	131.976						3.42118
	123.106						4.11359
	116.579						1.79831
	110.436						3.07553
	109.535						2.06013
	106.886						1.64073
	115.006						1.7127
	115.985						2.42133
	168.584						3.76965
	217.536						2.74335
	199.988						3.4339
	197.974						5.38697
	188.088						5.81514
	210.492						5.67086
	235.974						3.97103
	224.094						4.72394
	202.765						11.6446
	174.174						11.5062
	155.956						12.6316
	158.374						13.3657
	145.224						13.6514
	158.854						14.001
	147.358						12.8304
	166.579						11.7434
	163.698						12.6111
	147.275						10.8154
	176.033						10.8768
	169.713						10.6553
	176.022						11.463
	186.316						10.6945
	160.989						10.2889
	144.818						9.85041
	145.027						10.7393
	139.319						9.45098
	119.239						8.93009
	128.883						10.106
	105.066						10.3814
	126.965						11.1821
	111.375						9.86514
	121.243						11.7316
	142.749						10.8577
	140.098						10.0666
	195.225						10.9214
	226.87						12.8435
	222.464						10.9874
	216.974						10.1961
	224.683						11.7617
	260.992						11.8475
	261.405						10.4016
	299.253						11.1571
	310.4						9.42023
	309.674						10.2599
	326.016						8.57714
	290.41						11.2618
	285.108						10.9324
	272.503						8.75148
	281.238						8.11413
	326.555						9.04547
	396.884						8.51327
	449.052						9.9678
	484.758						9.76712
	379.337						10.6337
	323.337						9.43123
	319.04						11.8859
	270.88						9.68824
	249.523						11.0243
	227.602						8.56539
	227.187						9.44857
	259.306						9.0948
	249.635						9.2716
	297.126						7.30632
	294.206						5.27257
	288.293						9.08576
	330.239						7.0442
	287.1						7.1573
	264.892						4.90826
	275.571						6.0056
	242.87						4.81228
	190.489						1.704
	207.779						3.4606
	176.555						2.2581
	224.737						4.31952
	301.763						5.39571
	347.576						4.14362
	462.318						2.57104
	488.991						4.09277
	437.426						5.53383
	460.095						6.67003
	405.126						9.25871
	303.46						8.49079
	321.168						8.18626
	302.218						6.11731
	323.004						15.6511
	362.647						15.1708
	317.305						15.8495
	255.147						17.6684
	215.844						16.6331
	269.27						15.2674
	219.815						14.1663
	186.135						14.4408
	199.397						14.9122
	176.134						14.1522
	197.338						13.9482
	221.688						15.3139
	225.847						14.1064
	218.085						14.004
	189.84						14.5743
	161.806						14.019
	188.958						12.4298
	160.36						10.9814
	133.893						13.3478
	142.909						13.3613
	125.455						13.7367
	122.413						13.2968
	119.949						12.1511
	186.443						12.2274
	244.581						11.9359
	257.916						12.4753
	271.31						11.5881
	130.427						11.9909
	134.725						11.5833
	108.9						11.5449
	76.3204						11.1531
	99.0792						10.2222
	103.381						9.91156
	127.478						10.7749
	153.02						10.6113
	150.591						6.87779
	151.775						8.42652
	174.113						10.4763
	238.524						12.3169
	213.826						12.9255
	181.543						14.168
	154.904						13.0144
	175.621						13.582
	194.021						11.5904
	188.179						9.86064
	157.813						10.1503
	163.978						7.4084
	145.191						5.97315
	145.76						5.62582
	172.005						5.99907
	152.804						4.6606
	155.613						5.05585
	160.818						5.7513
	183.166						4.85847
	168.187						4.61722
	165.636						6.72225
	158.953						6.8268
	160.397						6.77859
	221.433						6.79023
	217.336						8.31063
	200.54						5.37973
	195.673						9.23077
	208.524						9.9541
	206.183						11.1114
	225.342						12.0988
	223.354						10.498
	193.328						10.9956
	177.268						10.1715
	195.958						9.82557
	188.013						12.2009
	182.994						10.8923
	209.434						11.0228
	202.628						12.7001
	154.06						12.0138
	182.789						9.82864
	146.984						6.43418
	123.643						22.5663
	140.262						20.9429
	98.6373						24.1741
	113.547						21.9158
	122.855						23.5417
	119.5						24.3699
	112.172						23.7349
	96.0745						22.6175
							22.4022
							25.3823
							22.4664
							20.9907
							19.7539
							23.3227
							24.5221
							24.9087
							26.1174
							26.3469
							28.4533
							26.3185
							25.2958
							26.571
							28.1148
							24.7328
							24.5059
							25.4062
[truncated: 3,502 more rows]

## Sheet: Figure 2
Fig. 2C				Fig. 2D				Fig. 2E				Fig. 2I (Right)				Fig. 2K (Left)				Fig. 2K (Right)				Fig. 2L (Right)
Cricket: mean pre-post df/F per cell (z-scored)				Walnut: mean pre-post df/F per cell (z-scored)				Cricket: Fraction of all cells to be eating modulated				Eating GLM weights				Change z-scored df/F (pre-post eating onset) per cell				Change z-scored df/F (pre-post eating onset) per cell				r-value for coregistered cells (Cricket 1-> Cricket 2)
0.0549219				0.0882189					Negative	Positive		cricket 1	walnut			walnut	cricket			walnut	cricket			eat -	eat +
0.311038				0.509363				mouse 1	0.4426	0.1803		-0.0112376	-10.5087			0.44742	0.476722			0.142269	0.139928			0.8053	0.739208
0.0752966				-0.0775282				mouse 2	0.1186	0.0847		-9.34833	-7.13407			0.154775	0.400743			0.476722	-0.0946091
0.423598				0.126833				mouse 3	0.3478	0.0652		-6.33471	-0.257494			-0.13023	0.0332282			0.0332282	0.154711			Fig. 2M (Right)
0.297195				0.17317				mouse 4	0.4211	0.0351		14.4434	1.15815			0.070799	0.15568			0.247083	0.380108			r-value for coregistered cells (Walnut -> Cricket 1)
0.394561				-0.298272								-1.71663	-0.352976			0.777001	0.264583			0.157868	-0.082574			eat -	eat +
-0.00330216				-0.169873				Fig. 2F				-14.2461	-9.14			-0.0747598	0.751864			0.44514	-0.0518567			0.715311	-0.0645407
0.463567				0.0530018				Walnut: Fraction of all cells to be eating modulated				-10.9993	-0.262783			0.000990376	0.247083			0.73714	0.127723
0.0501273				0.923283					Negative	Positive		-7.56003	-3.4169			0.0051958	-0.32104			0.0844068	0.12456
0.26406				-0.0421961				mouse 1	0.5156	0.1563		-7.8164	-1.42045			0.111075	0.73714			0.122256	0.150564
0.249263				-0.0411283				mouse 2	0.5294	0.1176		-5.30036	-6.17164			0.0951895	0.0796789			0.545515	0.268439
0.0163309				0.0367963				mouse 3	0.4444	0.2963		-13.5203	-7.39778			0.546985	-0.672752			0.0905481	0.0290969
0.202915				0.509038				mouse 4	0.6444	0.2222		41.4731	-4.39474			0.030285	-0.155225			0.313926	0.00904371
0.405949				0.604224								-4.99456	-5.16364			0.31561	-0.616607			-0.0658723	0.506527
0.185871				0.148703				Fig. 2I (Left)				-0.014472	-5.4358			0.0231034	0.44514			0.186972	0.0613323
0.0737662				0.0352613				Eating GLM weights				-3.91674	0.37919			-0.130438	0.0550866			0.0573001	0.169724
-0.359404				0.169761				cricket 1	cricket 2			-8.06807	-1.33655			0.0925742	-0.319894			0.150513	-0.0052498
0.0563104				0.506796				5.06322	-0.537845			-1.38579	-2.39976			-0.183362	0.449565			-0.0524502	0.288989
0.337002				0.415978				-10.5087	-10.1827			-3.1003	-2.29248			-0.157259	0.679548			0.528066	0.0602462
-0.0595209				0.33402				-7.13407	-2.28676			1.9067	1.53092			-0.0705237	0.542564			0.0638091	0.37073
0.352202				-0.00895395				-0.352976	-6.85852			-3.56094	-1.63192			0.193713	0.446255			-0.194519	0.0844968
-0.406852				0.148013				15.8802	2.7858			-10.2995	0.110106			-0.335399	0.92593			0.435611	0.114089
-0.0271833				0.00150323				-9.14	-4.87297			17.1753	8.81223			0.172183	0.173174			0.72805	0.0948818
0.254685				0.540752				-6.17164	-1.05833			8.17725	6.54662			-0.0375203	0.404261			0.64656	0.438911
0.485196				-0.439234				0.352702	0.511763			2.47061	-0.0648789			0.078935	-0.593682			0.154482	0.0150222
0.00683429				-0.379635				6.54662	-0.273589			-7.92735	-7.16858			-0.335146	-0.085212			0.206113	-0.990545
-0.610676				0.0787084				-0.0648789	-4.16221			-6.98505	-1.14747			0.0380597	-0.303888			0.62063	0.357243
-0.0670517				0.0567302				-0.771925	-4.31615			-1.06862	-0.771925			-0.30295	0.316279			0.119888	-0.545316
0.536564				0.0821349				-3.53497	-15.2211			15.0212	2.71085			0.17288	0.559091			0.428891	0.864681
0.586773				0.148807				0.43352	-6.66202			4.13445	-2.82305			0.194107	0.111701			0.835711	-0.0308326
0.661324				-0.126881				1.89322	-1.95725			-3.974	3.20353			-0.0354334	0.0186498			0.489829	0.836421
0.326653				-0.0704378				-0.262783	1.00042			1.37648	-0.0177168			0.325548	0.510436			-0.216162	-0.0546348
-0.216959				0.432862				1.53092	-1.22234			10.2764	-3.39071			0.51274	0.569813			0.393941	0.560497
-0.143877				0.0706302				8.81223	4.95115			6.38261	-4.98666			0.860322	0.62063			0.553471	0.670758
0.261187				0.473991				-0.454663	-1.86864			-1.39954	-2.33834			0.177415	0.206113			0.0871171	0.116047
0.789015				0.140893				-7.16858	-12.2214			-1.55426	-4.2427			0.53067	-0.420064			0.975935	0.587177
-0.445959				-0.276575				-5.16364	-2.00284			-5.19375	0.759731			-0.407792	0.119888
0.562571				0.14178				-1.42045	-2.53649			1.23114	-1.52459			0.703632	-0.216162
-0.69116				-0.0474994				-0.794104	-1.89149			4.02303	2.61114			-0.0450413	-0.271398
0.115042				0.0431515				-1.33655	-2.95092			-1.83001	-4.24843			-0.0368159	0.0871171
0.0929353				-0.419462				-2.29248	-3.83916			-1.30248	2.74281			0.0722296	-0.198551
0.735206				-0.430767				0.28767	-2.19548			-3.59622	-0.220664			-0.102667	0.539524
-0.160653				1.21504				4.23203	-0.633453			1.4253	-2.72334			-0.167357	0.975935
0.0966621				0.268865				3.20353	-2.07378			-0.970361	0.193248			0.146349	0.270893
-0.172188				-0.0993618				0.110106	-0.200265			-5.38804	8.71609			-0.0191826	0.553471
-0.167847				-0.337273				-0.790778	-4.68254			22.0325	1.93082			0.0436848	0.23532
0.0786178				0.0306054				-2.19804	-1.39783			-4.29537	-4.90956			0.0829397	-0.595997
-0.589639				0.340043				-2.20872	-1.20491			13.1775	25.469			-0.0114753	-0.0498952
0.388794				0.266816				3.90014	-9.98527			-2.42398	0.622358			0.360117	0.622614
0.298043				-0.156396				0.308949	-0.170895			-3.85684	-5.02069			-0.248614	0.299292
0.551113				-0.703073				8.71609	-1.54045			-3.38745	-6.99808			-0.146318	0.274918
-0.751175				-0.141173				2.1715	16.4556			3.75981	0.498726			0.0856491	-0.763635
-0.820283				-0.0209263				2.74281	-8.91112			2.40304	1.9307			0.46643	0.19676
0.586271				0.20564				-4.24843	-2.25118			1.61861	0.476556			0.196191	0.291646
0.0778777				0.311189				-3.39071	-3.37753			-3.08165	-2.53173
0.140908				0.0457352				2.43587	3.20594			-4.2569	-7.75748
0.332173				-0.927708				-4.85698	-1.29595			-0.154064	-6.19175
0.0458418				0.323394				-1.46649	-3.70285			-5.36323	-3.1106
0.739549				-0.631727				2.61114	0.86433			-4.18384	3.95767
0.628557				-0.106491				-6.57915	-2.72936			-7.76032	-4.49614
0.941238				0.145037				-4.98666	-5.29956			-4.74701	-3.82046
0.0647917				0.149753				-2.72334	-0.744654			-9.49365	-2.78671
0.0151865				-0.689363				-3.66168	-8.09429			-1.48809	-2.98451
0.0230706				0.111959				-3.07393	-1.43356			-6.52331	-2.35904
-0.0186364				0.0175572				-3.4813	-1.29923			-4.64201	-7.32151
0.658596				-0.0195578				0.759731	-2.39107			-3.60032	4.61528
-0.0634728				-0.0336858				-2.83922	-2.39701			-3.17118	-2.26187
0.749893				-0.0470292				-0.762106	-1.94505			-5.87488	-4.23216
-0.079613				0.245212				-2.95056	-4.20281			3.05775	-1.22638
0.168103				0.0205988				-0.473919	-4.56615			-1.78625	0.962706
0.438266				0.352871				-1.52459	-8.0024			-3.85214	-4.36454
-0.163422				0.255224				-4.2427	-3.0048			-3.8506	2.53835
0.0410258				0.0915841				0.498726	-6.01112			3.71327	-3.6674
-0.701459				0.013869				-0.52528	0.954632			-3.30383	2.13066
0.102939				0.207607				3.70928	-3.69513			-5.43488	-2.2617
-0.167214				0.0642019				-6.19175	-4.03599
-0.551554				0.130139				1.84588	-5.09075
0.197781				-0.318243				-2.53173	9.58927
-0.0255741				0.10535				0.476556	-0.910175
-0.241238				0.0422478				-6.99808	-8.89624
0.207942				0.242729				10.2604	2.93623
0.043341				0.227945				3.71158	0.735602
-0.0788334				0.301854				-7.75748	-2.74186
-0.42323				0.149123				-2.54831	-3.09129
0.153186				0.104979				-2.81277	-1.04451
-0.458284				0.387724				-3.1106	-4.21236
0.319258				-0.0584136				25.469	8.63493
-0.308908				0.211932				3.43457	1.6847
0.632728				0.487805				0.0948278	-0.131703
-0.185632				0.0352521				2.13066	-2.66815
-0.384804				-0.189487				-2.35904	-1.49074
-0.0245572				0.0360495				-2.98451	-5.1663
-0.0941543				-0.352881				-7.32151	-5.3013
0.368377				0.189322				-4.49614	-3.61879
0.12727				-0.119475				-2.78671	-6.83495
0.111116				0.173403
-0.221236				-0.373468
0.0655498				0.228488
-0.0306119				0.293473
0.233425				0.096338
0.00440856				0.048725
-0.536126				0.286168
-0.565546				0.0500518
0.405434				0.161316
0.131278				0.0484723
-0.397317				-0.130133
-0.348439				0.133259
-0.242368				-0.252286
0.236883				0.0586165
0.244197				0.0449795
0.393319				0.285123
0.357397				0.270289
-0.0378556				0.184315
0.20465				0.174834
-0.444				-0.331217
-0.295084				-0.303058
0.501612				0.314812
-0.310853				-0.332605
0.518552				0.20582
0.671943				0.132467
1.00095				0.21915
0.266957				0.102125
0.139637				-0.358707
0.793993				-0.022148
0.787979				0.298031
0.263425				0.14428
-0.286433				-0.0175263
0.172319				0.178193
0.852257				0.164618
0.171901				0.190544
0.224373				0.222551
-0.219943				-0.21124
0.791817				-0.713727
-1.58037				-0.517932
-0.56024				-0.621058
0.0978332				0.676714
-0.448459				-0.565266
0.41965				0.844165
0.0568455				1.05041
-0.423014				-0.939898
0.217398				0.865107
-0.551739				-0.344319
1.71633				0.56223
0.740503				0.315447
-0.525527				0.849695
-0.0163159				0.0424725
0.994846				-0.286796
-0.0238681				0.241583
-0.081276				-0.230935
-0.845024				-0.157714
0.250869				0.468765
-0.973858				0.154887
0.580144				0.0979484
0.890941				-0.334684
0.68977				-0.177737
0.780572				0.471289
1.01288				0.75127
0.0663721				-0.845075
1.14383				-0.0939559
-0.359891				-0.0856751
0.495181				0.0768108
0.37246				0.100687
-0.190334				-0.0634183
-0.257725				-0.0667678
-1.56434				0.299663
0.457845				0.156222
0.375138				-0.0675091
0.096121				0.0843674
0.737192				0.0462071
0.317083				0.124646
1.04501				0.0634221
0.264568				0.518386
0.645998				0.00856402
0.388565				0.473952
-0.11583				0.383925
-0.00502719				0.0418581
0.632878				0.248802
-0.0724695				-0.125909
-1.00896				-0.298074
-0.508477				0.0561355
0.0364827				0.190471
0.741037				-0.00937968
0.945874				0.0231369
-0.0311894				0.0775562
0.215698				0.256605
0.143438				0.571482
0.186581				0.0142222
0.0768226				-0.0458791
-0.569596				0.420868
-0.702309				-0.10756
-0.186495				-0.211616
0.0676641				0.0225176
0.63491				-0.0757176
0.265747				0.264184
0.0629392				0.062033
0.17093				-0.272507
0.460567				0.182387
0.063313				0.0961433
-0.12871				0.0593625
-0.0155834				0.333654
0.528592				0.208414
0.555899				-0.173037
0.332605				-0.098156
0.800816				0.121509
-0.0332619
0.27566
-0.769854
0.631671
0.178043
0.189788
0.177122
1.08508
0.477599
0.222998
-0.291865
0.731563
0.434206
0.384438
0.168934
-0.7136
0.0529594
-0.0491025
-0.418087

## Sheet: Figure 3
Fig. 3C (Left)						Fig. 3C (Right)						Fig. 3D (Left)						Fig. 3D (Middle)						Fig. 3D (Right)
latency to eat walnut						weight walnut eaten						latency to first cricket attack						latency to successful predation						probability of successful predation
	YFP		Arch				YFP		Arch				YFP		Arch				YFP		Arch				YFP		Arch
	Off	On	Off	On			Off	On	Off	On			Off	On	Off	On			Off	On	Off	On			Off	On	Off	On
mouse 1	120	118	54	35		mouse 1	0	1	72	8		mouse 1	12	14	22.5	36.5		mouse 1	28.5	31	27	36		mouse 1	1	1	0.33	0.5
mouse 2	2	2	1	21		mouse 2	106	65	191	57		mouse 2	21	13.5	12	57		mouse 2	32	26.5	35	45		mouse 2	1	1	0.5	0
mouse 3	2	2	1	48		mouse 3	73	26	128	4		mouse 3	6.5	29	32.5	20.5		mouse 3	41.5	33	26.67	27		mouse 3	1	1	0.67	0.5
mouse 4	120	20	120	120		mouse 4	0	35	0	0		mouse 4	60	59.33	6.67	36		mouse 4	60	60	20.5	45		mouse 4	0	0	0.75	0
mouse 5	2	27	11	120		mouse 5	7	15	128	2		mouse 5	9.33	20.33	14	36		mouse 5	28.67	35.33	19.5	38.5		mouse 5	1	0.67	0.75	0.67
mouse 6	15	15	42	1		mouse 6	10	4	104	50		mouse 6	11	2	6	45.33		mouse 6	53	18	19.5	45		mouse 6	1	1	0.75	0
mouse 7			12	120		mouse 7			150	0		mouse 7	3	4	20	60		mouse 7	18	19.33	38.5	45		mouse 7	1	1	0.25	0
												mouse 8			22	39.33		mouse 8			31.75	45		mouse 8			0.75	0
Fig. 3E (Left)						Fig. 3E (Right)						Fig. 3F (Left)						Fig. 3F (Middle)						Fig. 3F (Right)
latency to eat walnut						weight walnut eaten						latency to first cricket attack						latency to successful predation						probability of successful predation
	YFP		ChR2				YFP		ChR2				YFP		ChR2				YFP		ChR2				YFP		ChR2
	Off	On	Off	On			Off	On	Off	On			Off	On	Off	On			Off	On	Off	On			Off	On	Off	On
mouse 1	120	120	56	2		mouse 1	0	0	44	142		mouse 1	41	33	60	18.75		mouse 1	60	60	60	29.2		mouse 1	0	0	0	0.75
mouse 2	120	120	120	4		mouse 2	1	0	0	120		mouse 2	32.67	40	50	10		mouse 2	60	56	60	17		mouse 2	0	0.33	0	1
mouse 3	120	2	120	14		mouse 3	0	4	0	102		mouse 3	60	59	47.5	11		mouse 3	60	60	60	38.67		mouse 3	0	0	0	0.5
mouse 4	120	102	120	2		mouse 4	0	1	0	76		mouse 4	41.67	34	43	3		mouse 4	56.67	48	60	14.67		mouse 4	0.33	0.33	0	1
mouse 5	120	120	120	8		mouse 5	1	0	0	217		mouse 5	44	32.33	60	27.67		mouse 5	60	60	60	32		mouse 5	0	0	0	0.67
mouse 6			120	3		mouse 6			0	7.6		mouse 6	48	36.33	33.5	6		mouse 6	60	60	60	8.67		mouse 6	0	0	0	1
mouse 7			120	48		mouse 7			0	16.1		mouse 7			34.5	5.5		mouse 7			50.5	35		mouse 7			0.25	1
mouse 8			120	31		mouse 8			0	77		mouse 8			48.75	9.5		mouse 8			60	14.6		mouse 8			0	1
mouse 9			120	55		mouse 9			0	124.8		mouse 9			39.8	24.4		mouse 9			60	42.17		mouse 9			0	0.6
mouse 10			120	56		mouse 10			0	36.2
mouse 11			120	26		mouse 11			0	138.5
mouse 12			120	37		mouse 12			0	3.2
mouse 13			120	17		mouse 13			0	180.8
mouse 14			93	2		mouse 14			1.1	32.1
mouse 15			120	8		mouse 15			0	143.9

## Sheet: Figure 4
Fig. 4B						Fig. 4C						Fig. 4D (Left)						Fig. 4D (Right)
# of rearings						latency to climb						avg # of head dips						total distance travelled
	YFP		ChR2				YFP		ChR2				YFP		ChR2				YFP		ChR2
	Off	On	Off	On			Off	On	Off	On			Off	On	Off	On			Off	On	Off	On
mouse 1	9.66667	7.5	2	11.5		mouse 1	60	60	60	13.5		mouse 1	14	11.3333	15	22.3333		mouse 1	1016.96	1051.3	716.462	923.438
mouse 2	7	7	6	8.5		mouse 2	60	60	60	50		mouse 2	20.3333	24.6667	7.66667	26.6667		mouse 2	919.98	840.377	884.565	858.403
mouse 3	6	4	3.33333	12		mouse 3	60	60	60	18		mouse 3	16.3333	13.3333	13	25.3333		mouse 3	1161.38	1055.74	943.886	1179.48
mouse 4	12.3333	11	5.33333	6.5		mouse 4	60	60	60	33		mouse 4	13.3333	12	15.6667	30		mouse 4	1132.46	803.897	786.347	840.142
mouse 5	8.66667	7	0.333333	5		mouse 5	60	60	60	29		mouse 5	14.6667	14.3333	13.6667	20.3333		mouse 5	1020.2	1088.62	533.029	865.306
mouse 6	5.66667	5.5	3	17		mouse 6	60	60	60	24		mouse 6	7.66667	11.3333	14	24.6667		mouse 6	1044.21	917.9	1051.8	1286
mouse 7	6.66667	4.5	1	3.5		mouse 7	60	60	60	33
Fig. 4E (Right)						Fig. 4F (Left)						Fig. 4F (Middle)						Fig. 4F (Right)
Time spent in stimulated side of RTPP						Distance of mouse from ball						Mouse/ball y-position correlation						Head angle offset from ball (radians)
	YFP		ChR2				YFP		ChR2				YFP		ChR2				YFP		ChR2
	Off	On	Off	On			Off	On	Off	On			Off	On	Off	On			Off	On	Off	On
mouse 1	377.2	247.5	259.7	499.5		mouse 1	193.104	193.061	155.174	71.3071		mouse 1	0.131755	0.0286559	0.126533	0.767789		mouse 1	0.778489	0.910725	0.854286	0.554565
mouse 2	311.3	216.5	289.8	365.9		mouse 2	238.685	205.158	108.473	70.021		mouse 2	0.247201	0.155187	0.394225	0.72182		mouse 2	1.04648	1.01366	0.721438	0.48952
mouse 3	273.4	281.5	179.8	288		mouse 3	173.216	173.823	143.12	74.8802		mouse 3	-0.00897766	0.137744	0.233119	0.748582		mouse 3	0.739214	0.928516	0.854991	0.547555
mouse 4	368.1	230.5	284.7	306.8		mouse 4	179.403	172.459	175.09	100.061		mouse 4	-0.183064	0.175046	-0.0395585	0.558333		mouse 4	1.07553	1.06775	0.913835	0.544481
mouse 5	214.7	281.2	285.3	400.8		mouse 5	195.591	234.316	170.055	104.079		mouse 5	0.146484	-0.0939181	0.1365	0.355064		mouse 5	0.773286	1.11339	0.862427	0.731514
mouse 6	337.1	274.2	254.2	371.8		mouse 6	173.053	161.565				mouse 6	0.250406	0.0224765				mouse 6	0.797106	1.02297
mouse 7			111.5	398.3		mouse 7	189.202	181.339				mouse 7	0.0729469	-0.0247919				mouse 7	1.00902	1.03871
mouse 8			140.6	373.8
mouse 9			262.2	354
mouse 10			245.8	386.8
Fig. 4G (Left)						Fig. 4G (Right)						Fig. 4H (Left)						Fig. 4H (Left)
Latency to bite walnut						Fraction time near walnut						# of rears in corner (object)						# of rears in corner (walnut)
	YFP		ChR2				YFP		ChR2				YFP		ChR2				YFP		ChR2
	Off	On	Off	On			Off	On	Off	On			Off	On	Off	On			Off	On	Off	On
mouse 1	60	60	57.6	47.2		mouse 1	0.1268	0.00830565	0.297453	0.374972		mouse 1	1	2	5	3		mouse 1	2	2	5	9
mouse 2	53.6	60	60	39.6		mouse 2	0.0952381	0.131229	0.295681	0.453212		mouse 2	3	1	3	3		mouse 2	6	2	4	13
mouse 3	60	60	60	33.6		mouse 3	0.0520487	0.0567553	0.172204	0.366002		mouse 3	4	1	2	1		mouse 3	4	3	2	16
mouse 4	60	60	60	15.2		mouse 4	0.141196	0.107697	0.296512	0.48505		mouse 4	3	2	4	2		mouse 4	3	2	9	33
mouse 5	60	60	60	47.2		mouse 5	0.0509413	0.0617386	0.115172	0.217608		mouse 5	2	2	3	2		mouse 5	0	1	5	15
mouse 6	49.6	50				mouse 6	0.149225	0.159745				mouse 6	3	2				mouse 6	4	2
Fig. 4H (Right)						Fig. 4H (Right)						Fig. 4I
time in corner (object)						time in corner (walnut)						walnut consumed
	YFP		ChR2				YFP		ChR2				Baseline		Shock		Shock + Laser
	Off	On	Off	On			Off	On	Off	On			YFP	ChR2	YFP	ChR2	YFP	ChR2
mouse 1	7.2	11.8	12.1	9.8		mouse 1	32.4	20.2	20.1	38.9			289	317.6	304.5	64.3	101.5	186.1
mouse 2	14.2	5.3	8.1	12.7		mouse 2	4.2	7.5	30	86.5			336.7	85.7	104.5	78.1	67.9	306.2
mouse 3	13.6	15.9	4.7	4.8		mouse 3	17.1	34.2	8.3	60.3			52.9	117.2	0	29.4	0	148.5
mouse 4	12.1	2.3	20.9	11.3		mouse 4	11.1	12.4	13.1	37.7			313	156.5	130.9	11.8	126	209.6
mouse 5	8.3	3.7	24.2	9.5		mouse 5	18.4	15.3	30	47.5			261.6	378	87.4	21	107.7	355.3
mouse 6	8.1	3.4				mouse 6	5.4	10.4						136.3		43.2		68.5
														328.6		62.7		133.5

## Sheet: Figure 5
Fig. 5E
% of starter cells
	MPA	BST	HDB	AH	Lha	CeA	Zia	Zip	VMH	DMH	PH	PMd	SNr	SNc	SNl	Cun
mouse 1	43.33	30.43	1.02	1.24	44.91	29.41	46.95	110.29	10.29	17.99	13.46	22.96	4.86	6	3.39	11.88
mouse 2	49.66	24.15	0.51	5.08	33.9	13.31	51.36	76.61	7.46	11.19	28.98	8.22	5.93	1.19	1.53	8.22
mouse 3	4.44	2.72	0.16	1.09	7.39	3.5	15.18	58.99	2.18	2.49	2.72	2.26	16.96	1.4	2.88	4.05
mouse 4	11.02	9.23	0.87	1.11	17.83	7	33.56	73.5	3.72	4.09	16.22	6.69	8.54	2.66	2.11	9.54
mouse 5	11.99	7.49	0	3.91	19.59	10.88	30.22	82.8	1	8.82	23.93	8.57	10.47	2.5	5.89	6.13
raw
	mpa	bst	hdb	ah	lha	cea	zia	zip	vmh	dmh	ph	pmd	snr	snc	snl	cun	total		l/vlaPAG starter
mouse 1	383	269	9	11	397	260	415	975	91	159	119	203	43	53	30	105	3522		884
mouse 2	586	285	6	60	400	157	606	904	88	132	342	97	70	14	18	97	3862		1180
mouse 3	57	35	2	14	95	45	195	758	28	32	35	29	218	18	37	52	1650		1285
mouse 4	178	149	14	18	288	113	542	1187	60	66	262	108	138	43	34	154	3354		1615
mouse 5	221	138	0	72	361	200.5	557	1526	18.5	162.5	441	158	193	46	108.5	113	4316		1843
																	sum
																	16704		6807

## Sheet: Figure 6
Fig. 6G
Patch clamp
	Optogenetic stimulation
	Minus 60 mV response (pA)
cell #	Control	TTX	TTX 4AP	BIC
1	12.84	2.46	15.24	1.62
2	5.77	2.01	18.68	0.68
3	26.87	4.42	22.23	0
4	22.52	0	28.15	0
5	4.43	0.75	5.95	0
6	32.27	8.3	15.61	0
7	12.5	3.38	75.34
8	42.87	3.89	22.52
9	12.81	0	17.32
10	35.04
11	13.39
12	20.12

## Sheet: Figure 7
Fig. 7F				Fig. 7G				Fig. 7K
mean pre-approach df/F				mean post-pre eating df/F				mean approach df/F
	walnut	cricket			walnut	cricket			object	walnut
mouse 1	0.4177	0.61		mouse 1	-1.7687	-1.0644		mouse 1	-0.1842	0.2019
mouse 2	0.0346	0.7012		mouse 2	-0.6467	-1.2824		mouse 2	-0.189	0.3125
mouse 3	0.2211	0.3699		mouse 3	-0.734	-0.7981		mouse 3	0.4626	0.1204
mouse 4	0.1168	0.2704		mouse 4	-0.7046	-0.6336		mouse 4	0.1261	0.2157
mouse 5	0.181	0.4112		mouse 5	-1.1403	-0.617		mouse 5	0.1406	0.6063
mouse 6		0.2084		mouse 6		-0.6293
mouse 7		-0.0388		mouse 7		-0.686
mouse 8		0.3187		mouse 8		-0.268

## Sheet: Figure 8
Fig. 8C (Left)						Fig. 8C (Right)						Fig. 8D (Left)						Fig. 8D (Middle)						Fig. 8D (Right)
latency to eat walnut						weight walnut eaten						latency to first cricket attack						latency to successful predation						probability of successful predation
	YFP		Arch				YFP		Arch				YFP		Arch				YFP		Arch				YFP		Arch
	Off	On	Off	On			Off	On	Off	On			Off	On	Off	On			Off	On	Off	On			Off	On	Off	On
mouse 1	84	60	23	73		mouse 1	50.8	86.5	132.5	83.5		mouse 1	60	60	24.67	29.67		mouse 1	60	60	52.67	52		mouse 1	0	0	0.33	0.33
mouse 2	118	120	8	27		mouse 2	1.8	0	166.5	16.6		mouse 2	29	51	7.33	16.33		mouse 2	52.33	58	21.67	39.33		mouse 2	0.67	0.33	1	0.67
mouse 3	88	71	3	12		mouse 3	51.5	40.9	131.8	97.2		mouse 3	51.67	60	26	21		mouse 3	51.67	60	35.67	38.33		mouse 3	0	0	0.67	0.67
mouse 4	9	9	48	120		mouse 4	126.8	111.6	92.7	0		mouse 4	31.67	15	60	60		mouse 4	59	45	60	60		mouse 4	0.33	0.67	0	0
mouse 5	10	54	28	15		mouse 5	44.2	137.9	90.5	87.4		mouse 5	41	22	17.67	40.33		mouse 5	60	48.33	32	60		mouse 5	0	0.67	0.67	0
mouse 6	31	84	4	5		mouse 6	99.4	44.6	91.2	82.8		mouse 6	37	29	14.33	22		mouse 6	60	60	55.67	57.67		mouse 6	0	0	0.67	0.33
mouse 7	6	7	10	102		mouse 7	62	78	121.6	16.3		mouse 7	26.33	7.33	3.33	25		mouse 7	43.33	51.67	43.33	37.67		mouse 7	0.33	1	1	0.67
mouse 8	60	20	6	42		mouse 8	2	2	186.9	34.5		mouse 8	12	16	3.33	40.5		mouse 8	33.33	39.33	59.33	42.5		mouse 8	1	0.67	0.33	0.5
mouse 9	7	18				mouse 9	1	1				mouse 9	36	8.33				mouse 9	49.33	28.67				mouse 9	0.67	1
mouse 10	5	20				mouse 10	85	4				mouse 10	11	19.67				mouse 10	37	32.67				mouse 10	0.67	1
												mouse 11	14.33	34.67				mouse 11	39.67	50				mouse 11	0.67	0.67
												mouse 12	17.33	11				mouse 12	23.67	26				mouse 12	0.67	1
												mouse 13	8.67	7.67				mouse 13	38.67	31				mouse 13	1	1
Fig. 8E (Left)						Fig. 8E (Right)						Fig. 8F (Left)						Fig. 8F (Middle)						Fig. 8F (Right)
latency to eat walnut						weight walnut eaten						latency to first cricket attack						latency to successful predation						probability of successful predation
	YFP		ChR2				YFP		ChR2				YFP		ChR2				YFP		ChR2				YFP		ChR2
	Off	On	Off	On			Off	On	Off	On			Off	On	Off	On			Off	On	Off	On			Off	On	Off	On
mouse 1	117	28	80	48		mouse 1	3.6	6.2	0	124.9		mouse 1	60	60	42	21.75		mouse 1	60	60	60	48		mouse 1	0	0	0	0
mouse 2	56	86	110	55		mouse 2	55.3	78.9	59.3	90.9		mouse 2	44.67	20.67	24.5	4		mouse 2	60	52.33	60	14.5		mouse 2	0	0.25	0	1
mouse 3	34	79	120	22		mouse 3	1.2	60.8	0.6	92.2		mouse 3	41.33	26	30	14		mouse 3	60	60	60	22		mouse 3	0	0	0	1
mouse 4	120	120	106	25		mouse 4	25.1	0	0	81.9		mouse 4	55.33	48	37	17.67		mouse 4	60	60	60	44.5		mouse 4	0	0	0	0.33
mouse 5	120	26	95	7		mouse 5	131	28.1	0.2	36		mouse 5	50.67	60	6.25	7		mouse 5	60	60	49.33	22.75		mouse 5	0	0	0.33	0.67
mouse 6	74	10	120	120		mouse 6	93.2	38.2	35.1	151.7		mouse 6	44.33	48.67	40	23.5		mouse 6	60	60	60	30.67		mouse 6	0	0	0	1
mouse 7			120	28		mouse 7			0	0		mouse 7			38.67	4.5		mouse 7			60	5.33		mouse 7			0	1
mouse 8			120	7		mouse 8			0	104.5		mouse 8			31.4	27.25		mouse 8			60	40.4		mouse 8			0	1
mouse 9			120	64		mouse 9			0.6	124.3		mouse 9			30	37		mouse 9			60	30		mouse 9			0	0

## Sheet: Supp Figure 2
Supplementary Fig. 2C				Supplementary Fig. 2G				Supplementary Fig. 2J (right)
fraction of modulated approach cells				fraction of modulated approach cells				Spearman correlation of speed and df/F in open field
	negative (-)	positive (+)			negative (-)	positive (+)		mouse 1	-0.00537827
mouse 1	0.1803	0.4426		mouse 1	0.2188	0.2344		mouse 2	0.087134
mouse 2	0.0847	0.1186		mouse 2	0.1029	0.1176		mouse 3	0.0795604
mouse 3	0.0652	0.3478		mouse 3	0.2963	0.2593		mouse 4	0.0592921
mouse 4	0.0351	0.4211		mouse 4	0.0889	0.1333
Supplementary Fig. 2E				Supplementary Fig. 2I
GLM weights (cricket 1)				GLM weights (walnut)
eat	approach			eat	approach
0.924266	-1.14747			-3.53827	-0.0112376
5.81658	5.06322			-20.8733	-9.34833
-0.701896	-10.5087			-6.60664	-4.56396
-4.46924	-7.13407			-8.19048	-6.33471
15.3777	-0.352976			73.0867	14.4434
7.36403	15.8802			-13.2979	-1.71663
2.36471	2.58256			-10.2467	-14.2461
11.2845	-0.257494			-10.0995	-10.9993
1.82093	-9.14			25.3774	-7.56003
0.0792975	-6.17164			15.4003	-7.8164
3.7556	0.352702			-7.97167	-5.30036
0.695233	6.54662			-14.8355	-13.5203
7.63601	-0.0648789			-5.99571	25.9125
13.2014	-0.771925			-12.4735	41.4731
13.1659	-3.53497			-0.591275	-4.99456
7.58857	0.43352			12.1199	-0.014472
-4.34913	1.89322			3.10539	-7.75978
-1.30797	-0.262783			2.60868	-3.91674
1.14102	-5.4358			27.3792	-8.06807
0.501178	-0.0365848			12.611	-2.3956
1.13398	0.37919			10.951	-5.71208
-7.93566	-7.39778			4.81914	-1.38579
10.4514	10.6105			7.03257	-3.1003
1.42326	0.846177			-11.3502	38.0973
17.2723	1.48287			19.641	1.9067
4.81405	1.53092			29.6249	1.93452
1.26573	8.81223			15.3312	-3.56094
1.63451	-0.454663			-2.60491	-10.2995
6.30827	-7.16858			-4.3842	17.1753
4.6472	1.15815			-3.26456	-1.56929
10.6266	-5.16364			27.235	8.17725
-2.09282	-1.25487			5.53647	-2.21622
-5.94992	-3.19805			17.2475	2.47061
-9.14591	-4.39474			-2.04358	-7.92735
-1.09459	-3.4169			7.74802	-0.598903
7.15396	-1.42045			0.838861	-8.50757
-6.51672	-1.30854			-4.31393	-6.98505
4.11464	-0.794104			-10.0371	-13.3422
1.21235	-1.33655			2.66204	-5.02236
0.641959	-1.63192			10.9923	-4.35972
4.00379	-2.29248			-10.1649	-9.46207
7.2879	0.28767			2.31242	-5.25228
2.84849	-2.39976			23.5006	-1.06862
4.0825	-1.26876			0.458495	-7.05243
-13.769	-6.87551			0.735641	-5.69438
3.14819	4.23203			0.162138	-5.17776
9.18549	3.20353			-2.3311	-4.61637
1.8973	0.110106			4.11039	15.0212
1.99474	1.73477			5.18077	18.153
-1.10426	-0.790778			8.54026	-2.25356
3.58453	-2.82305			-4.86785	-6.40743
-5.14589	0.133017			7.20428	-0.962417
-4.81836	2.71085			4.33816	4.13445
8.54305	-2.19804			-0.0423138	-5.83185
-0.168335	-2.20872			2.17986	9.64152
0.709263	5.25804			-1.96878	-6.89262
-3.0163	-0.0177168			-3.99476	-5.4319
-1.01377	-2.38242			11.6725	5.98501
7.41854	3.90014			4.33247	-3.974
2.39296	2.80988			-0.176733	-6.32518
3.12823	0.308949			-0.102594	-9.37879
-2.35841	-4.90956			-5.57499	-6.9444
-0.380128	0.193248			2.99736	1.20019
4.78487	8.71609			8.55034	1.37648
-4.63273	1.93082			-8.40247	22.0325
2.60609	-4.2427			-9.64438	29.4532
-4.57769	2.1715			-2.51032	0.0583616
9.01272	2.74281			2.67878	-3.19173
2.91211	-5.74678			1.51322	-4.77507
3.39688	-4.24843			0.959536	-3.52424
5.13747	-2.02415			3.47097	-2.54683
0.962537	-3.39071			0.65978	-7.22232
-3.44067	2.10107			-1.46222	15.9236
-5.68202	2.43587			-1.40492	-5.84923
-0.182307	-4.85698			-1.30582	1.78679
1.82052	-6.09576			-1.3954	-4.41585
1.3746	-2.87044			-3.63726	-7.452
-5.55331	-0.212888			0.222192	10.2764
-1.19864	-1.46649			3.74263	-4.29537
0.00369836	-0.413174			0.354736	-5.05388
-1.28083	2.61114			-0.397283	-8.60358
-2.3519	0.239336			-0.739699	-6.14215
0.503076	-6.57915			1.35022	-1.39954
-1.90215	-0.220664			0.673116	-5.38804
-0.951092	-4.98666			-3.04596	-0.879325
-0.748311	1.13773			2.11104	-2.00625
1.33621	-2.00115			3.6212	5.1276
-0.405891	-0.422184			0.267817	-3.67501
-1.23407	-3.17059			2.80754	0.116638
1.05593	-2.72334			-0.346112	-3.47048
-0.967087	-2.2808			0.428815	-1.55426
-2.55554	-3.45372			0.222222	-6.6628
1.18289	1.00903			0.0748524	-5.19375
4.55387	-3.66168			6.29037	-2.57909
0.796468	-3.26199			6.8517	4.02303
3.16943	-3.07393			-0.269239	-2.75009
0.761379	-3.4813			1.96332	-1.82323
1.10582	-3.92403			1.29497	1.61635
-0.534324	0.699568			5.77844	-1.20267
-2.34658	-1.27418			-0.0181522	-4.65956
0.31477	-1.29002			-1.53205	10.568
0.99426	-3.00348			2.85748	-1.80481
0.722244	1.82963			-0.327885	-4.72598
-0.350055	-1.32254			2.32993	-1.83001
1.79651	0.759731			0.25414	-3.86088
2.63295	-0.360808			2.2034	-1.30248
-0.373142	-2.56945			3.84307	-3.20997
2.88548	-2.80055			-1.73182	-4.07672
-1.93447	-2.33138			-0.483289	-3.59622
-0.271739	-2.83922			-1.48815	-2.2402
0.645038	-0.762106			0.214429	-3.55674
-0.494144	-2.95056			0.813863	1.4253
2.18781	-1.83669			3.92442	0.00141825
-0.315683	-0.473919			-0.98803	-2.12297
0.418157	-2.33834			-4.85762	-3.60189
0.208653	1.06599			-5.2133	-1.4194
4.66998	-1.52459			4.75824	-0.970361
0.103605	1.57048			0.527804	-2.70976
-0.1718	-0.877604			4.09253	1.62442
-0.448826	0.809555			0.471272	-4.57901
2.82531	11.1312			4.12673	6.38261
5.24901	0.498726			0.642664	-3.44518
6.75985	1.9307			-0.349339	1.23114
8.57796	-0.52528			-3.20966	-1.20976
12.8322	-5.02069			1.11658	-1.06512
4.76388	1.57637			-2.33128	-2.50996
0.878088	3.70928			0.990427	-2.48565
11.8016	-6.19175			-0.630749	-2.65598
5.82649	25.469			2.14975	2.16317
-1.0034	1.84588			-1.42974	3.20779
2.24998	-2.53173			1.25146	-3.7136
-1.85363	0.476556			-1.00181	0.117616
6.05878	-6.99808			-7.38605	13.1775
-1.14653	14.5491			-8.08213	22.3641
0.784339	10.2604			-6.16379	16.3365
2.30487	-1.84341			0.895852	-2.42398
1.09177	3.95767			-5.77922	17.9174
0.40526	3.71158			12.5469	-3.85684
2.27471	-7.75748			9.96894	-3.38745
-3.86551	0.76986			-4.23385	8.73494
3.24281	-2.54831			24.3074	3.75981
-3.10714	4.76727			-6.59478	2.40304
4.6331	-0.836387			-2.17869	1.61861
0.264689	6.77452			3.52408	-3.08165
-0.272675	0.50341			12.0838	-4.0632
3.76274	1.91837			-2.26674	-5.64732
-0.592045	0.622358			-1.05456	9.00111
-0.825456	-0.842999			3.72198	-4.18384
-0.0966992	8.77979			3.23449	-4.2569
-1.26216	-2.73417			3.2965	0.302367
-0.508112	-2.23593			2.85031	-0.154064
-0.079946	9.58674			-1.53075	-3.16795
2.85493	3.43457			8.72266	1.41034
-0.137886	0.0948278			-4.40817	-1.54559
0.887321	0.0376685			-1.61549	-0.460057
4.70468	3.92832			-1.4872	-5.59154
4.96196	-2.81277			2.98111	-5.36323
-0.0425066	-1.39488			-3.38606	0.506064
2.16895	-4.3269			2.53164	-2.06513
-1.11511	-2.45667			-4.69228	-7.76032
-0.76848	-2.86324			-4.03924	-13.5659
-0.0793353	-0.858271			-2.18244	-2.02058
2.38075	-3.1106			0.868887	-4.74701
-0.807762	0.19768			-0.797005	-9.49365
-0.231851	-1.54013			4.33979	-1.48809
3.67468	-0.0309799			0.65148	-6.52331
7.7428	-9.92743			0.660277	-4.64201
0.427211	2.13066			-2.65277	1.42082
4.41315	-0.678292			2.24955	-4.01637
5.87241	-2.35904			2.20348	-3.60032
-3.80552	-2.78671			-1.51476	-6.78283
0.269436	-2.98451			3.70869	-8.47521
1.30155	-7.32151			-1.36005	-3.17118
5.62394	-5.78569			1.89919	-5.87488
5.86124	-1.98957			0.849608	-1.46392
-1.18321	-2.35799			0.745581	3.05775
5.70659	-5.29254			-0.930725	-5.43488
3.85027	-3.68754			0.310453	-1.78625
2.68281	2.53835			1.69961	-3.85214
1.31475	6.68727			-1.87659	-4.82518
2.71683	0.797505			0.378636	1.59867
4.1977	-3.82046			-1.62523	-3.8506
3.46949	-4.23216			1.8741	-5.00102
-0.380136	-2.26187			-2.83034	-6.49154
-0.549068	-4.36454			0.659544	3.71327
-1.19603	-4.49614			5.3939	-3.30383
1.74629	-4.40648			1.39352	-2.21293
2.83903	-3.6674			-0.707761	-0.893046
4.552	-0.932045			5.0332	-2.44606
-0.0401426	4.61528			-1.24891	8.93214
2.76482	0.190704			-0.869627	8.92162
0.796041	0.962706			1.25073	-2.67577
3.90764	-6.20543			-1.1114	8.13076
3.01078	-5.52465			1.15454	-3.3397
3.3713	-2.93295			0.158693	-1.09901
1.77528	-5.86379			-0.992415	-0.592309
1.38979	-4.25165			0.71279	4.66069
-1.45978	2.69772			0.468479	8.57267
-3.25848	4.13573			-1.17358	-3.66065
3.37479	-1.37002			-1.46877	0.600321
1.13879	-1.22638			-0.468195	-3.59914
0.520841	-2.61007			1.83312	2.91025
3.54266	-4.70847			-1.20586	-4.90571
3.00647	-4.08668			-1.09028	-4.87375
0.221835	1.36374
-0.119251	0.914607
-0.465289	3.85825
3.3931	-4.90877
0.436682	-2.02367
0.0160981	-3.11848
2.06047	-1.34379
1.86388	-2.8964
1.33864	-2.21237
1.85831	-2.2617
-1.70309	6.03345
1.49198	-1.53813
5.43573	-1.68845
2.73853	-3.10786
3.06667	-0.980564
-1.05331	3.26482
-0.707776	7.10123
0.36291	2.35131
1.65601	0.518796

## Sheet: Supp Figure 3
Supplementary Fig. 3E
mean peak amplitude
walnut	cricket
27.526	20.8641
27.898	16.6607
14.2855	16.7824
14.7753	9.84043
21.7476	20.1551
16.657	20.8294
16.5207	16.362
18.0942	11.0145
16.1659	13.8401
11.1948	12.6029
14.6159	14.4893
19.9712	26.5336
11.4727	15.6884
11.8929	14.6076
11.5768	9.16878
10.0296	11.6017
12.5916	10.0738
8.31558	5.60105
17.0656	9.22774
14.7875	10.9428
10.9394	9.82672
8.9616	10.2911
8.49546	8.29779
10.2775	10.5808
13.1479	11.2494
8.97367	15.0631
7.34698	6.9961
8.98167	14.042
10.635	5.93177
9.02739	14.5962
11.4515	13.2369
10.0675	15.3365
15.3302	6.44067
9.7148	7.08688
12.8861	5.59366
7.53169	12.5157
9.24714	9.1048
9.04545	9.08987
10.9722	11.7856
8.46725	9.29701
8.60178	7.69036
9.88742	8.66202
10.2533	9.2008
9.53584	9.35564
5.60277	9.7503
8.41508	9.91984
7.62436	8.85794
7.31682	7.25816
7.51446	13.6626
9.95656	5.74868
9.36618	8.52681
8.31014	8.6528
10.0067	8.99529
8.14971	12.1182
8.0931	8.08966
8.55362	7.49403
6.40938	9.20313
6.89443	7.23254
7.11106	8.12044
7.49881	10.2509
8.81346	8.80202
6.04499	14.4265
7.40264	9.05198
5.4938	11.8639
6.71887	7.05256
5.02598	8.41316
4.93417	6.28971
4.71855	5.94383
8.29547	7.88196
11.6369	6.70417
12.3764	5.62023
9.47248	12.0658
7.66569	8.40458
5.41317	9.12009
8.19803	6.78812
7.33059	11.9082
9.72968	8.86215
5.19781	6.16751
8.2208	10.2721
8.0484	9.02527
9.79275	13.6062
5.35586	10.5888
7.09688	8.29614
6.58297	8.98087
7.03088	5.70598
9.85683	5.87367
5.9347	10.5078
5.83418	5.03052
4.67996	4.56816
8.87189	13.2654
12.0224	9.88913
10.9166	13.7348
5.51813	6.42365
16.3386	12.1896
13.1637	6.90771
14.0817	16.5267
17.3902	16.0592
10.5496	15.7795
11.0791	14.6633
16.5232	14.0568
9.37536	9.07339
13.0916	5.97819
13.9753	13.8182
9.56177	5.80284
8.20252	14.3377
10.6303	9.00036
6.0563	5.09504
8.35014	10.7889
5.18219	5.93994
11.046	11.5667
11.9748	8.5194
11.188	3.50851
13.3709	12.122
16.5088	15.4934
11.9924	14.5728
10.9677	13.9153
12.1357	11.3749
10.1985	5.70829
11.7075	8.72579
9.39896	7.33753
10.6541	11.0443
8.22908	6.85128
6.05797	7.28832
9.08302	9.13827
7.07244	10.3992
8.76073	7.55886
6.43401	12.1595
7.12074	3.75498
4.51868	10.5948
4.47936	7.28484
3.97426	11.0107
8.50391	5.76995

[truncated: 13 more sheets: Supp Figure 4 , Supp Figure 5, Supp Figure 6, Supp Figure 7, Supp Figure 10, Supplementary Figure 11, Supp Figure 12, Supp Figure 13, Supp Figure 14, Supp Figure 15, Supp Figure 16, Supp Figure 17 , Supp Figure 18 ]
